# Supplementary material for: Tumorigenicity and prediction of clinical prognosis of patient‐derived gastric cancer organoids
Source: Clin Transl Med. 2024 Feb 16;14(2):e1588. doi: 10.1002/ctm2.1588 (PMC10870796; doi:10.1002/ctm2.1588)
Supplement: Supplementary file 2 — Table S1. Clinicopathological information for each patient [file CTM2-14-e1588-s004.xlsx]

## Sheet: Sheet1
Table S1. Clinicopathological information for each patient
Patient No.	Age	Sex	Lauren's classification	Differentiation	TNM stage	AJCC	Tumor site	Paired normal site	Corresponding numbers in storage
1	69	F	Intestinal	Low	T4bN2M0	IIIB	Antrum	Corpus	Ga04T-GZ
2	74	M	Intestinal	Moderate	T2N0M0	IB	Cardia	Corpus	Ga05T-GZ
3	75	F	Intestinal	Low	T3N2M0	IIIA	Cardia	Corpus	Ga06T-BJ
4	57	M	Intestinal	Low	T3N3aM0	IIIB	Cardia	\	Ga24T-BJ
5	67	M	Intestinal	Low	T3N3aM0	IIIB	Antrum	Corpus	Ga49T-BJ
6	71	M	Intestinal	Low	T3N0M0	IIA	Cardia	\	Ga53T-BJ
7	48	M	Intestinal	Low	T4aN0M0	IIB	Corpus	\	Ga04T-SZ
8	85	F	Diffuse	Low	T3N1M0	IIB	Cardia	Corpus	Ga02T-GZ
9	37	F	Diffuse	Low	T3N3bM0	IIIC	Corpus	Corpus	Ga07T-BJ
10	71	F	Diffuse	Low	T3N1M0	IIB	Antrum	Corpus	Ga17T-BJ
11	65	M	Diffuse	Moderate	T3N3aM0	IIIB	Corpus	\	Ga27T-BJ
12	59	M	Diffuse	Moderate	T3N0M0	IIA	Cardia	\	Ga46T-BJ
13	46	F	Diffuse	Low	T3N2M0	IIIA	Corpus	Corpus	Ga54T-BJ
14	70	M	Diffuse	Low	T4N3M1	IV	Rib	\	Ga03T-SZ
15	72	F	Diffuse	Low	T4aN1M0	IIIA	Cardia	\	Ga05T-SZ
16	70	M	Mixed	Moderate	T3N2M0	IIIA	Antrum	Corpus	Ga12T-BJ
17	64	M	Mixed	Moderate	T1bN0M0	IA	Corpus	\	Ga21T-BJ
In paired normal site: \ indicates the paired normal organoid is not available to present.
