# Supplementary material for: Tumorigenicity and prediction of clinical prognosis of patient‐derived gastric cancer organoids
Source: Clin Transl Med. 2024 Feb 16;14(2):e1588. doi: 10.1002/ctm2.1588 (PMC10870796; doi:10.1002/ctm2.1588)
Supplement: Supplementary file 3 — Table S2. Detailed levels of CEA and CA199 in GTOs and primary tumor tissues [file CTM2-14-e1588-s003.xlsx]

## Sheet: Sheet1
Table S2. Detailed levels of CEA and CA19-9 in GTOs and primary tumor tissues
Patient No.	Tumor marker	Expression in primary tumor tissue	Expression in tumor organoids	Consistence of CEA in GTOs and tumor tissues	Inconsistence of CEA in GTOs and tumor tissues	Consistence of CA19-9 in GTOs and tumor tissues	Inconsistence of CA19-9 in GTOs and tumor tissues
1	CEA	negtive	negtive	√
	CA199	negtive	negtive			√
3	CEA	positive	positive	√
	CA199	positive	positive			√
4	CEA	positive	positive	√
	CA199	positive	positive			√
5	CEA	negtive	positive		√
	CA199	negtive	positive				√
6	CEA	positive	positive	√
	CA199	negtive	negtive			√
8	CEA	positive	positive	√
	CA199	positive	positive			√
9	CEA	positive	positive	√
	CA199	positive	positive			√
10	CEA	positive	positive	√
	CA199	negtive	negtive			√
11	CEA	negtive	positive		√
	CA199	negtive	negtive			√
12	CEA	positive	positive	√
	CA199	positive	positive			√
13	CEA	positive	positive	√
	CA199	positive	positive			√
16	CEA	positive	positive	√
	CA199	positive	positive			√
17	CEA	positive	positive	√
	CA199	negtive	negtive			√
