# Supplementary material for: Tumorigenicity and prediction of clinical prognosis of patient‐derived gastric cancer organoids
Source: Clin Transl Med. 2024 Feb 16;14(2):e1588. doi: 10.1002/ctm2.1588 (PMC10870796; doi:10.1002/ctm2.1588)
Supplement: Supplementary file 5 — Table S4. Critical gene mutations enriched within diverse clinicopathological patients [file CTM2-14-e1588-s002.xlsx]

## Sheet: Sheet1
Table S4. Critical gene mutations enriched within diverse clinicopathological patients
	Classification (Supplementary Fig. S2B)
	Diffuse samples (n=12)		Rest samples (n=10)
	Samples mutated	Frequency	Samples mutated	Frequency
FLNA	8	0.666667	1	0.1
PASK	7	0.583333	1	0.1
ZNF609	7	0.583333	1	0.1
ZNF784	7	0.583333	1	0.1
	Classification (Supplementary Fig. S2B)
	Mixed samples (n=6)		Rest samples (n=16)
	Samples mutated	Frequency	Samples mutated	Frequency
WNK1	4	0.666667	2	0.125
JMJD1C	4	0.666667	2	0.125
	Differentiation (Supplementary Fig. S2C)
	Low differentiated samples (n=13)		Moderate differentiated samples (n=9)
	Samples mutated	Frequency	Samples mutated	Frequency
FLNA	8	0.615385	1	0.111111
WNK1	1	0.0769231	5	0.555556
JMJD1C	1	0.0769231	5	0.555556
	Sex (Supplementary Fig. S2D )
	Female samples (n=9)		Male samples (n=13)
	Samples mutated	Frequency	Samples mutated	Frequency
FLNA	8	0.888889	1	0.0769231
PASK	7	0.777778	1	0.0769231
ZNF609	7	0.777778	1	0.0769231
ZNF784	7	0.777778	1	0.0769231
CNTNAP5	6	0.666667	1	0.0769231
WNK1	0	0	6	0.461538
