# Supplementary material for: Tumorigenicity and prediction of clinical prognosis of patient‐derived gastric cancer organoids
Source: Clin Transl Med. 2024 Feb 16;14(2):e1588. doi: 10.1002/ctm2.1588 (PMC10870796; doi:10.1002/ctm2.1588)
Supplement: Supplementary file 8 — Table S7. TPM values for all samples [file CTM2-14-e1588-s010.xlsx]

## Sheet: tpm_all
Table S7. TPM values for all samples
	GTO1-12	GTO2-15	GT4	GTO4-10	GT5	GTO5-5	GT9	GTO9-33	GNO9-6	GT10	GTO10-21	GNO10-9	GT12	GTO12-22	GT16	GTO16-18	GNO16-12	GT17	GTO17-11	GTO17-21
TSPAN6	97.01	26.18	2.21	44.53	0.99	16.11	7.73	11.7	16.73	16.84	27.8	17.2	7.95	25.5	28.05	44.56	69.43	1.27	48.73	55.82
TNMD	0	0	0	0	0	0	0	0	0	0.35	0	0	0	0	0.14	0	0	0	0.26	0
DPM1	25.5	45.16	10.68	42.12	16.04	14.9	40.63	25.57	18.15	56.65	53.24	11.84	53.69	53.27	59.4	83.7	26.8	4.99	97.91	70.12
SCYL3	6.05	4.5	1.64	0.25	0	1.51	1.41	1.55	0.94	4.21	7.6	1.7	3.08	3.03	2.78	9.31	6.33	0.63	8.7	8.03
C1orf112	2.09	4.59	0.12	1.63	4.64	0.72	0	0.69	0.61	4.38	1.94	1.67	3.64	4.94	3.8	10.73	1.52	0.32	8.56	11.76
FGR	0	0	0.56	0	5.18	0	16.25	0	0.05	15.37	0	0	4.16	0	3.08	0.37	0	0.77	0.2	0.48
CFH	2.2	0.59	16.36	0.49	14.41	1.11	19.63	0.34	0.14	4.24	0	1.58	19.96	0.01	9.97	0	3.68	5.6	0	0
FUCA2	428.13	106.27	7.62	15.36	4.54	40.91	25.23	26.09	205.01	39.87	55.04	178.69	34.83	52.13	30.82	33.34	169.75	3.85	55.75	43.95
GCLC	14.11	20.99	2.44	3.04	3.44	4.03	12.01	6.18	4.15	10.64	56.46	6.29	8.33	34.7	9.35	28.19	11.97	1.37	18.19	11.05
NFYA	8.74	9.58	0.29	5.17	1	1.15	2.47	3.02	1.6	4.02	19.3	2.61	6.81	14.24	8.76	19.77	10.97	0.76	15.36	17.4
STPG1	1.88	2.19	2.21	1.93	1	0.87	0	6.09	0.59	2.61	3.61	0	3.44	6.9	3.3	5.48	1.8	0.36	5.17	3.63
NIPAL3	5.89	11.79	1.01	4.46	0.26	2.57	1.08	12.62	1.76	3.8	14.01	2.87	4.67	14.49	5.14	15.82	10.18	0.87	19.41	5.07
LAS1L	13.51	19.94	12.94	6.59	14.31	9.8	80.8	7.98	11.95	19.95	20.97	13.56	20.89	16.62	17.23	16.66	8.72	1.37	17.98	14.12
ENPP4	5.99	4.72	2.2	0.83	0	0.89	0.84	1.44	0.56	11.86	9.64	0.8	2.63	11.22	4.92	11.77	6.78	0.47	5.97	5.43
SEMA3F	10.63	14.47	1.51	2.88	33.16	7.71	5.23	7.47	8.79	8.44	9.15	0.94	28.51	4.64	9.6	24.76	23.37	1.88	44.9	28.86
CFTR	9.07	8.36	0.15	0.54	0	0.45	0	2.07	2.56	8.17	0	0.86	6.38	0	16.7	56.87	54.12	0.32	34.02	22.07
ANKIB1	8.78	7.17	1.07	0.5	0.13	1.17	0.85	3.94	0.69	8.76	17.13	0.46	2.87	11.94	5.86	11.78	7.86	1.46	13.02	10.18
CYP51A1	64.45	97.59	6.36	29.77	5.67	14.98	1.43	36.16	28.1	26.96	154.53	28.17	17.77	161.57	26.72	85.8	33.92	3.02	71.47	35.27
KRIT1	7.08	6.14	4.84	0.58	0	2.03	2.58	2.74	0.79	6.99	22.93	2.77	6.38	14.95	9.66	24.06	12.7	1.9	12.75	14.69
RAD52	6.76	4.04	1.04	0.43	5.19	0.49	2.66	0.96	0.95	1.47	7.36	0.33	1.98	4.8	6.95	6.67	4.32	0.65	7.37	17.79
BAD	100.6	110.86	120.51	130.12	192.89	174.41	125.9	190.88	152.27	28.48	50.22	257.5	134.32	50.57	67.56	37.42	66.14	9.88	47.43	57.4
LAP3	32.94	44.04	20.83	4.41	7	9.75	17.17	23.55	24.54	38.93	33.16	26.93	37.36	43.4	52.08	19.32	33.92	8.92	30.25	21.36
CD99	158.79	164.17	222.93	342.56	85.61	80.13	198.25	161.94	114.12	43.9	66.29	93.99	212.59	103.02	97.48	176.86	129.46	32.84	172.51	180.25
HS3ST1	4.48	9.85	0.18	0.09	1.18	1.41	1.25	14.88	0.34	10.85	15.74	0.34	2.06	14.58	2.89	0.54	5.27	0.7	1.63	2.62
AOC1	6.79	17.09	0.1	2.09	6.89	12.06	47.36	53.45	19.87	22.22	7.37	7.04	29.66	26.13	84.68	36.72	0.11	3.92	50.53	53.31
WNT16	0.14	0	0	0.1	0	0	0	0.27	0	0	0.11	0	0.06	0.02	0.07	0.25	0.02	0	0.11	0.07
HECW1	0	0	0.88	0	0	0	0	0	0	0.98	0	0	0.18	0	1.15	0.44	0	0.06	0.01	0.04
MAD1L1	20.11	15	19.83	20.75	131.71	29.13	84.84	38.42	49.29	28.64	12.8	118.25	84.5	11.54	20.33	11.08	9.49	1.91	16.99	11.09
LASP1	79.41	78.72	7.43	92.23	13.23	35.59	40.26	62.62	17.6	46.07	142.39	26.26	115.08	80.45	66.82	93.85	41.37	7.36	113.77	101.35
SNX11	8.51	13.25	5.45	9.7	9.84	7.64	5.33	8.57	5.05	14.25	10.99	7.22	14.55	12.21	13.63	14.24	7.78	1.42	14.74	8.96
TMEM176A	1.08	4.69	34.28	163.83	41.09	21.45	134.78	94.69	18.69	251.52	134.84	22.37	113.67	90.29	153.9	175.28	1.94	22.47	258.79	304.54
M6PR	67.57	53.15	34.94	13.68	24.56	33.06	25.63	20.25	53.41	89.36	73.39	29.59	31.96	50.47	38.64	66.3	78.25	4.54	47.17	57.76
KLHL13	0.44	0.62	1.38	0.02	0	0.22	0	0.13	0.26	0.26	4.14	0	0.75	12.88	1.58	1.23	1.21	0.37	0.17	1.3
CYP26B1	0.05	0	0.05	0.08	0	0	0	0.29	0	0.23	0.86	0	0.87	0.08	0.64	0.37	0	0.06	0.09	0.17
ICA1	30.74	28.26	2.41	14.23	6.94	26.66	25.26	20.44	13.13	14.31	33.96	18.23	28.33	27.75	24.51	32.91	20.94	2.4	30.53	31.43
DBNDD1	14.89	25.16	2.64	15.07	0	11.79	0	31.54	10.68	24.32	49.21	5.52	6.42	36.65	1.66	14.34	17.28	0.49	22.6	17.39
ALS2	5.05	4.07	1.08	1.59	0	1.27	13.58	2.34	1.22	3.65	8.4	2.62	2.7	7.95	4.08	7.36	5.69	0.64	5.85	9.15
CASP10	13.47	9.84	0.81	0.13	2.88	1.84	5.04	5.57	3.85	16.57	8.75	4.14	6.57	9.47	7.39	3.83	21.79	0.9	3.76	6.43
CFLAR	25.2	29.8	15.84	14.66	110.55	8.61	57.94	116.3	15.81	67.04	18.11	14.5	40.7	19.42	44.16	27.1	78.01	7.39	26.16	30.03
TFPI	3.21	5.15	4.36	33.55	2.45	1.87	9.69	66.21	0.42	13.49	16.42	0	32.69	1.44	18.56	14.76	0.56	2.75	1.27	3.46
NDUFAF7	6.35	7.88	1.77	1.86	0	3.57	3.26	3.93	5.35	15.81	11.31	0.81	5.68	13.39	8.66	12.78	6.26	0.5	9.23	16.05
RBM5	85.31	39.08	26.1	4.25	29.02	20.25	69.61	14.17	19.31	59.11	63.36	12.44	44.14	45.66	45.1	39.23	40.96	3.68	33.88	110.78
MTMR7	0.14	0.33	0.32	0.08	0	0.1	0	0.47	0.1	1.06	0.35	0	0.14	0.68	0.2	0.08	0.1	0.02	0.28	0.27
SLC7A2	0.45	0.8	2.69	0.25	0.16	0.35	1.3	0.17	0.21	0.63	0	0.15	0.86	0	0.94	2.04	1.36	0.4	1.86	1.63
ARF5	193.39	231.04	109.44	301.85	260.03	159.77	96.6	176.73	88.63	118.61	198.47	90.82	164.43	155.63	131.92	128.91	88.27	17.18	137.03	137.13
SARM1	5.56	2.85	2.73	0.14	2.73	2.37	5.37	0.21	1.36	4.97	5.68	0	3.83	6.19	3.71	4.42	5.11	0.93	4.28	5.62
POLDIP2	53.24	54.63	22.36	11.86	16.56	34.86	26.79	33.48	38.55	40.24	76.18	35.79	68.49	56.27	48.25	72	51.53	5.8	59.01	52.47
PLXND1	2.25	2.04	23.22	24.72	284.64	7.08	240.78	6.13	1.16	110.11	6.15	6.62	85.86	15.28	24.33	16.83	4.83	4.99	15.52	2.18
AK2	64.47	115.34	25.68	64.51	19.78	58.57	46.99	73.36	72.17	105.44	112.16	77.79	89.78	158.68	83.51	114.18	80.41	8.61	129.59	85.06
CD38	0	0	1.16	0	1.37	0	0.88	0	0	4.33	1.52	0	2.43	7.48	1.67	0.14	0	0.86	0.01	0.1
FKBP4	36.4	58	13.24	35.35	31.94	34.6	20.19	32.35	30.99	53.72	69.2	30.6	46.13	45.24	32.46	69.73	31.08	2.31	100.94	57.7
KDM1A	23.77	39.19	6.82	32.99	4.34	15.31	10.29	27.92	13.29	12.79	29.63	11.18	26.01	40.53	26.77	53.44	18.86	2.35	49.2	47.04
RBM6	48.97	30.42	67.39	4.76	321.42	31.52	230.1	27.81	90.89	34.23	26.38	30.32	56.7	25.38	39.37	31.8	28.07	2.61	24.76	56.49
CAMKK1	1.34	2.04	4.21	0.43	4.96	1.08	5.35	1.57	1.19	9.6	3.73	3.23	4.78	3.48	2.24	2.93	1.28	0.47	6.56	1.84
RECQL	4.25	10.3	0.14	1.04	0.63	0.23	0	2.05	0.48	1.41	13.5	1.35	3.57	14.66	8.94	15.74	5.7	2.48	5.72	5.68
VPS50	6.04	8.05	2.34	0.69	3.07	0.98	0	1.78	0.84	6.31	14.13	0	2.09	7.07	4.9	13.21	5.69	1.97	6.73	5.15
HSPB6	0	0	146.47	0.05	27.75	0.15	342.7	0	0	0	0.44	0	9.52	0	2.2	0.21	0	16.57	0.09	0.08
ARHGAP33	1.5	0.82	3.35	1.25	5.95	0.1	34.86	0.1	1.08	4.91	0.05	0.85	6.21	2.08	6.38	7.72	1.35	0.41	4.87	9.28
NDUFAB1	81.49	211.06	94.74	163.06	63.1	125.94	40.76	199.56	171.42	235.13	188.15	313.25	273.91	246.74	128.63	106.77	99.83	13.97	127.06	92.47
PDK4	0.49	1.28	4.28	0.8	3.53	0.75	40.48	1.4	0.21	1.01	11.97	0	3.28	9	4.72	2.78	0.13	1.54	3.7	2.13
SLC22A16	0.26	0	0	0	0	0	0	0	0	0.28	0	0	0.04	0	0	0.08	0	0	0	0.17
ZMYND10	0.07	0.32	0	3.79	4.16	0.57	0	0.34	1.9	4.57	1.83	0	2.17	0.54	0.21	1.11	0.39	0	0.11	1.35
ABCB5	0	0	0	0	0	0	0	0	0	0.05	0	0	0	0	0	0	0	0.09	0	0
ARX	0	0	0	0.01	0	0.02	0	0	0	0	0	0	0.06	0	0.47	0.02	0.13	0.01	0	0
SLC25A13	23.48	22.14	1.37	1.37	0.19	5.01	6.71	3.25	4.36	11.51	8.82	5.77	8.49	12.87	13.75	22.98	20.84	1.68	26.23	22.55
ST7	24	15.49	6.88	2.92	4.16	7.94	3.59	5.67	7.04	8.35	11.89	10.8	8.82	7.01	10.04	12.06	13.6	0.8	11.06	15.04
CDC27	14.66	22.08	2.42	4.25	4.06	5.22	1.92	12.71	4.84	17.91	22.61	10.4	13.72	21.23	13.45	27.82	15.12	1.9	19.74	17.42
SLC4A1	0	0	0	0	1.01	0	0	0	0	0	0.04	0	0.01	0	0.16	0.13	0	0	0	0
CALCR	0	0	0	0.04	0	0	0	0	0	0	0	0	0	0	0.03	0.14	0	0	0.15	0.17
HCCS	14.59	24.9	5.62	13.82	9.5	7.39	0	22.65	13.87	11.5	31.61	39.17	15.95	20.37	26.24	25.59	23.22	1.79	29.35	23.09
DVL2	21.81	6.75	4.46	7.85	4.38	3.71	14.7	5.49	3.86	14.76	56.82	1.04	10.9	24.34	18.95	26.91	27.25	2.09	26.14	38.19
PRSS22	88.14	36.96	2.45	68.6	16.56	20.04	56.33	93.66	44.53	27.69	26.42	18.13	91.25	23.29	36.44	73.83	57.01	2.65	41.33	63.87
UPF1	25.83	19.41	15.37	8.97	22.42	19.8	43.69	15.46	12	31.16	40.83	7.56	41.55	28.67	23.08	23.17	29.42	2.13	34.77	38.58
SKAP2	1.2	4.46	4.97	1.82	0	0.59	0.89	12.49	1.44	7.39	11.33	0.01	5.8	9	11.89	26.53	2.53	1.45	18.34	6.05
SLC25A5	378.73	577.51	102.45	395.92	39.2	257.27	41.39	142.16	236.88	245.48	319.67	246.06	737.55	468.52	404.43	231.23	322.51	33.55	296.08	240.58
MCUB	4.44	21.82	2.63	1.04	8.82	1.58	4.86	5.27	3.22	11.71	15.77	6.02	9.37	32.7	16.81	6.65	1.14	5.33	2.57	1.21
HOXA11	0	0	0	1.64	1.36	0	0	2.14	0	0.81	7.54	0	2.08	5.38	4.61	4.62	0	0.17	1.33	0.49
POLR2J	40.86	50.81	82.32	105.56	78.52	72.97	34.29	51.58	40.95	59.36	69.73	61.85	67.83	57.94	63.89	53.77	54.83	4.79	45.97	36.77
DHX33	4.01	4.06	0.55	0.27	2.95	0.79	4.34	0.87	1.61	1.91	9.71	2.35	1.39	9.67	5.73	9.17	6	0.38	7.75	8.76
MEOX1	0	0.14	0.87	0	1.08	0	2.9	0	0	0.69	0	0	1.83	0	1.28	0	0	1.12	0	0
THSD7A	0.05	0	0.1	0	0.31	0	0.43	0.02	0	0.75	0	0	0.4	0.01	1.22	0.09	0.05	0.15	0	0
LIG3	6.42	9.32	2.31	2.23	3.78	1.47	0	3.2	1.07	5.67	13.42	0.53	7.18	8.69	12.6	22.88	8.88	1.42	15.84	23.29
RPAP3	10.73	12.1	1.12	3.27	1.03	5.26	9.43	12.9	8.81	29.07	17.54	3.93	9.25	11.9	9.32	17.15	10.85	1.46	20	14.46
ACSM3	15.52	13.99	2.4	27.07	0	30.37	22.97	3	13.96	167.78	26.15	10.95	21.8	26.74	5.42	17.59	5.46	3.52	33.42	5.64
REXO5	19.65	1.7	0.3	0.16	0.13	1.16	0	0.37	2.72	0.73	1.27	0	3.55	3.7	2.65	5.04	3.91	0.32	4.8	2.97
CIAPIN1	25.77	48.85	7.85	17.3	16.97	15.02	5.63	20.32	16.57	17.57	36.29	20.67	24.18	31.72	20.93	22.76	26.97	2.51	24.52	28
SPPL2B	62.82	19.22	11.64	4.92	109.18	29.51	96.55	14.44	34.3	62.84	58.18	29.2	35.6	52.46	58.44	54.49	28.25	3.33	61.23	157.53
FAM214B	4.19	5.57	5.16	5.15	5.28	1.44	12.46	35.14	3.28	11.98	9.94	4.62	21.34	10.54	12.25	4.57	2.62	1.67	4.8	6.91
COPZ2	2.81	1.74	97.83	0.24	38.91	2.36	99.45	3.29	1.38	32.37	0.41	0	17.35	1.16	10.16	10.08	0.22	11.03	2.05	0
PRKAR2B	0	0	17.85	0.52	0	0.01	2.17	0	0.09	0.66	0	0	2.78	0.01	1.39	0.31	0	3.02	0.38	0
MSL3	10.76	15.01	4.65	2.62	6.11	4.66	3.16	4.12	4.31	23.62	10.35	7.04	15.61	9.14	18.22	11.5	7.35	2.81	12.73	16.51
CREBBP	8.13	2.69	4.65	0.91	10.2	3.59	5.1	3.15	4.1	6.42	17.7	4.27	7.03	9.33	6.87	6.82	13.04	2.44	8.82	17.99
TSPOAP1	2.8	0.55	17.13	0.03	10.84	1.82	45.15	0.03	0.25	6.3	2.18	0	11.55	2.63	7.44	5.5	4.99	0.83	1.98	4.23
MPO	0	0	0	0.03	0	0	0.83	0.12	0	0.23	0	0	0.03	0	0.02	0.06	0	0.01	0.02	0
PON1	0.03	0	0	0.07	0	0.05	0	0	0.13	0	0	0	0.34	0.02	0.17	0.26	0.02	0	0.27	0.48
GCFC2	8.28	7.62	15.31	8.19	13.37	11.17	11.57	9.11	17.36	49.53	4.8	35.26	10.87	12.3	8.41	9.16	4.57	1.14	7.31	5.47
WDR54	3.82	11.46	9.61	55.23	40.68	6.55	33.05	4.2	11.02	26.73	5.61	15.87	22.82	20.05	12.82	19.06	1.99	1.43	11.35	9.28
CROT	8.34	5.78	2.12	0.76	0.91	2.16	3.54	2.62	2.77	2.32	1.56	1.55	0.75	2.38	4.75	3.31	7.78	1.16	3.3	5.79
ABCB4	0.02	0.09	0.23	0.32	1.18	0.02	0	0.01	0	0	0.02	0	0.21	0.67	0.38	0.99	0	0.06	0.16	0.7
KMT2E	8.74	5.41	2.15	1.7	1.13	0.98	4.82	3.18	0.93	14.86	31.43	0.82	4.69	15.15	12.4	24.42	16.7	1.67	20.04	20.31
RHBDD2	58.1	55.47	32.36	77.65	101.07	49.91	106	85.46	64.99	48.3	51.28	130.33	71.35	39.63	35.44	46.79	35.62	6.41	76.16	42.6
SOX8	1.9	2.2	0.3	0	0.79	0.51	2.58	3.69	3.29	0.27	1.53	0.91	2.71	2.62	0.06	0.13	1.47	0.06	0.08	0.04
IBTK	15.65	22.06	4.25	0.98	4.74	10.29	29.31	33.4	11.47	53.72	36.5	23.71	14.97	30.05	11.25	15.12	12.81	1.46	10.02	5.86
ZNF195	9.89	9.4	0.92	3.45	0	3.42	4.14	5.24	3.56	14.21	13.98	9.06	5.75	16.77	12.58	23.12	11.88	1.88	26.91	29.72
MYCBP2	10.55	12.98	7.07	1.28	4.18	3.36	3.67	2.13	3.11	9.35	18.89	0.92	8.42	10.11	12.65	12.98	12.72	1.62	14.57	16.18
FBXL3	9.15	11.42	5.02	2.21	2.38	1.93	2.65	1.62	2.41	14.35	26.12	5.23	6.66	14.43	11.73	18.44	12.3	1.88	21.79	15.75
ITGAL	0.2	0	0.49	0	27.79	0.01	16.99	0	0.47	5.08	0	0	4.66	0.17	6.48	0.03	1.35	1.83	0	0
PDK2	31	11.59	18.21	15.4	13.2	17.56	18.98	9.72	6.45	8.75	28.91	9.31	21.14	23.92	20.17	18.87	11.29	2.08	21.98	14.33
ITGA3	16.65	37.79	43.56	6.12	66.8	18.98	140.59	140.39	17.48	135.83	93.7	27.57	78.85	61.35	34.16	18.72	12.1	2.04	21.26	9.67
ZFX	4.8	2.08	1.21	0.63	0.63	0.54	1.99	1.67	1.06	5.42	7.12	0.93	1.9	6.49	3.58	3.75	3.18	0.41	4.5	5.86
LAMP2	169.32	30.55	6.47	34.96	7.02	17.36	13.36	16.25	26.86	27.1	51.91	35.57	34.19	30.91	43.64	46.62	255	4.56	40.19	48.19
ITGA2B	0.76	0	0.69	5.05	0	0	0	0.01	0.88	0	0.15	0	0.54	0.44	2.02	3.63	0.08	0.01	0.31	0.06
ASB4	0	0.05	0	0.79	0	0	0	0	0	2.21	0	0	1.46	0.17	0.16	9.4	0.09	0	8.37	0.46
GDE1	66.97	43.73	11.62	18.93	8.41	17.46	16.79	29.68	21.64	34.03	83.79	20.01	43.77	76.47	28.2	48.71	44.38	4.95	64.36	86.92
REX1BD	57.45	69.81	154.13	96.27	380.45	112.93	241.33	68.79	172.33	206.3	76.94	98.15	139.94	52.58	76.73	52.55	40.74	12.84	69.14	54.17
CRLF1	1.6	1.75	37.02	405.77	21.26	0.42	4.22	0.74	0.32	2.45	2.19	0	2.9	1.68	1.91	0.71	1.22	0.76	1.01	1.91
OSBPL7	30.53	6.07	2.46	0.53	53.11	11.72	32.89	4.62	12.87	5.36	5.7	14.01	23.26	9.88	21.67	10.48	6.37	2.23	7.53	24.97
TMEM98	358.23	56.21	15.49	9.66	17.1	36.79	43.6	5.75	27.18	35.19	71.27	33.42	44.79	69.24	80.64	58.1	291.98	6.21	38.51	98.23
YBX2	0.1	0.16	2.14	4.34	0	0.05	0	0.94	0.72	25.49	8.56	0	17.74	29.88	9.86	14.73	0	0.46	18.75	7.37
MAP3K14	4.48	2.07	6.37	0.51	6.64	2.87	14.08	0.49	1.77	6.91	4.63	4	13.17	2.38	9.46	7.45	3.53	0.64	5.22	5.49
ABCC8	1.66	0	0	0.02	24.36	0.26	0	0.29	0	0.45	0	6.31	0.46	0	0.37	0.38	0.74	0	0.39	0.07
CACNG3	0	0	0	0	0	0	0	0	0	0.57	0	0	0	0	0	0	0	0	0	0
TMEM132A	10.76	16.79	4.45	33	88.03	22.4	65.18	44.65	40.39	67.72	30.09	41.15	34.88	20.66	28.83	25.73	6.92	1	47.12	85.75
AP2B1	33.15	86.66	11.11	13.58	7.79	16.58	29.04	18.42	15.86	43.8	67.18	20.61	41.01	71.37	36.6	50.64	32.15	4.47	37.37	51.15
TAC1	0	0	0.32	0	0	0	0	0	0	2.1	0	0	0	0	0.16	0	0	0.03	0	0
ZNF263	19.83	14.29	5.93	3.84	8.01	5.44	17.43	6.91	4.75	16.35	39.24	5.93	15.32	36.54	10.44	26.04	25.81	1.92	38.45	38.22
CX3CL1	0.63	6.48	9.88	6.55	1.79	0.17	5.69	0.28	1.85	0.68	0	2.98	11.66	0.03	3.55	2.82	6.74	1.08	0.99	5.31
SPATA20	63.03	30.36	23.91	16.04	35.22	25.54	33.89	20.81	20.03	14.97	38.48	15.19	39.71	25.84	46.69	56.55	56.19	2.15	57.72	56.28
CACNA1G	0	0.01	0.03	0.18	0	0	0	0	0	1.16	0.01	0	0.03	0.1	0	0.05	0.06	0.02	0.06	0.06
TNFRSF12A	36.17	90.02	9.54	120.24	0	29.62	36.79	357.44	26.19	32.73	156.71	3.42	169.77	114.76	69.86	62.08	102.5	5.96	99.55	45.4
DLX6	0	0	0	0	0	0	0	0	0	1.3	2.02	0	0.21	1.83	0.28	3.08	0	0	3.74	1.89
MAP3K9	1.9	1.72	0	0.3	1.97	0.48	0.82	0.77	0.32	3.33	4.38	1.68	0.79	3.43	1.02	3.54	3.68	0.05	3.52	6.51
RALA	14.02	30.92	4.6	25.22	4.99	7.99	6.83	37.08	9.58	23.36	27.03	7.71	17.95	22.21	33.61	44.19	18.8	3.97	36.07	34.85
BAIAP2L1	40.31	26.64	1.18	10.81	22.58	26.25	19.23	68.23	14.3	37.66	66.1	10.45	22.13	54.3	34.12	27.33	33.11	3.26	35.4	13.51
KDM7A	2.33	1.91	0.69	0.24	7.75	0.82	1.15	1.46	0.16	7.33	9.83	0.09	1.73	12.74	4.48	9.99	3.64	0.52	13.14	3.97
ETV1	0.2	2.5	0.41	1.76	0	0.19	2.6	1.55	0.02	0.93	0	0	0.93	0.18	1.24	0.45	0	0.37	0.5	0.22
AGK	6.48	8.1	1.73	2.1	0.79	1.84	0	2.3	1.41	8.07	5.89	1.39	4.11	11.38	6.05	14.33	4.74	0.89	14.54	11.52
ALDH3B1	38.55	22.16	1.95	0.48	10.4	24.28	13.68	14.97	14.12	1.92	2	15.95	28.86	4.92	12.24	10.2	12.51	1.62	20.75	3.29
TTC22	11.93	13.25	0.18	0.18	2.96	4.54	23.25	7.21	1.46	6.76	17.93	3.07	8.2	13.07	14.69	10.24	5.79	0.38	11.74	7.99
PHTF2	2.47	3.14	1.52	10.17	1.83	0.48	3.45	1.23	0.98	4.46	12.19	0.3	2.12	5.6	2.83	9.43	2.27	0.47	6.97	7.77
CCL26	2.34	2.25	1.4	12.14	8.54	1.06	0	0.8	1.89	0	0	19.81	3	0	0.99	0.5	0.43	0.83	0.67	0
FARP2	13.98	9.08	2.58	1	21.97	5.72	20.8	5.99	6.49	82.05	29.14	7.18	10.83	20.71	16.93	19.33	15.04	1.33	18.46	26.82
USH1C	21.98	26.28	1.81	16.32	9.68	68.99	33.46	97.43	62.62	65.66	54.42	16.65	50.39	77.15	85.51	94.18	10.41	2.23	106.5	147.07
GGCT	38.69	74.59	21.88	44.71	25.57	44.59	18.56	33.59	70.27	171.29	29.28	83.35	84	61.41	69.22	87.6	48.01	6.07	85.37	87.7
DBF4	6.92	9.69	1.03	1.81	2.75	2.12	0	1.1	2.34	18.57	9.08	2.07	5.64	17.6	5.82	16.53	5.91	0.5	17.77	12.83
TBXA2R	0	0	4.38	0	3.06	0.02	3.71	0.42	0	0.53	0.05	0	2.23	0.1	0.54	0.12	0	0.41	0	0
IFRD1	19.45	4.5	3.55	18.17	18.71	11.47	7.64	15.56	4.96	45.08	76.6	3.88	17.75	23.46	23.46	50.01	43.66	1.77	70.27	25.78
LGALS14	0	0	0	0	0	0	0	0	0	0	0	0	0	0	2.86	0.12	0	0	0	0
COX10	5.42	6.83	2.03	2.55	3.29	3.59	1.14	2.86	4.23	13.3	9.47	3.96	5.37	10.48	7.03	11.9	8.39	0.92	15.52	8.93
GTF2IRD1	7.73	4.82	15.37	11.88	5.41	10.04	36.74	32.37	8.29	40.11	13.28	5.19	11.85	18.36	11.29	20.79	5.9	1.05	39.75	18.63
PAF1	30.26	23.31	25.98	21.73	21.77	25.42	13.28	30.69	37.38	9.92	52.64	28.52	63.03	22.22	20.77	20.65	25.56	3.29	21.56	38.16
VPS41	17.44	11.49	2.69	1.95	1.72	3.12	6.9	3.3	3.32	8.34	28.61	11.16	8.41	14.54	10.62	30.72	20.65	3.23	21.05	27.13
ARHGAP44	19.79	3.93	0.33	1.26	0.48	2.09	0	0.93	2.34	3.38	2.04	2.98	1.98	3.92	5.19	2.02	11.83	0.45	0.58	0.55
ELAC2	30.48	37.99	12.24	7.7	15.73	17.49	16.3	15.83	18.8	19.3	44.31	15.89	23.03	39.46	21.24	23.24	31.48	1.97	29.86	24.86
SCIN	7.18	9.82	0.24	0.01	0	1.56	2.63	1.15	2.27	3.03	1.53	1.41	1.75	1.27	9.72	22.3	7.75	0.48	6.22	2.55
ARSD	35.9	9.11	3.62	9.05	9.43	9.34	14.84	13.38	24.35	9.37	17.66	22.05	9.66	12.13	19.02	31.14	28.36	0.49	17.42	27.03
PNPLA4	16.29	11.97	2.4	11.98	2.98	6.74	9.07	10.15	6.43	5.34	13	6.07	5.16	13.21	11.3	12.62	11.17	0.79	5.97	5.78
MYH13	0	0	0	0	0.19	0	0	0	0	0	0	0	0.03	0	0.03	0.32	0	0.05	0.39	0.03
ADIPOR2	35.76	25.9	2.92	5.03	5.23	11.29	8.19	28.17	4.89	15.17	39.75	7.68	15.8	34.06	20.35	50.27	22.19	1.35	49.16	29.91
CDKL3	0.86	0.2	6.52	0.87	0	1.63	0	1.27	1.14	5.74	0.23	5.26	1.26	0.28	0.24	0.79	0.67	0.62	0.78	0.95
UPP2	0	0	0.12	0	0	0	0	0.07	0	0	0	0	0	0	0	0	0	0	0	0
PRSS21	6.08	2.79	6.27	0	5.89	0	0	13.04	10.65	9.39	0	11.1	27.44	0	0.74	0.07	2.94	1.92	0	0
MARK4	15.12	7.15	12.21	29.06	10.68	9.87	10.55	17.99	7.26	20.08	19.22	1.99	26.31	14.56	4.45	10.41	12.79	1.54	11.04	15.91
PROM1	121.86	136.39	0.41	2.82	4.1	52.78	27.85	11.02	84.64	44.29	0.81	139.5	18.12	12.81	20.1	8.61	174.67	0.53	3.66	21.2
CCDC124	69.92	82.88	110.2	118.11	128.31	82.04	126.99	119.47	90.29	69.64	104.74	84.71	109.44	105.19	45.75	43.15	54.53	12.03	56.41	47.59
CEACAM21	0	0	0.88	0	3.34	0	0	0.03	0	0	0	0	1.45	0	1.32	1.15	0	0.3	0.29	0
PAFAH1B1	21.24	22.64	15.99	16.78	32.42	13.81	9.22	32.04	21.03	37.94	50.16	15.44	33.93	37.06	28.51	35.49	24.12	3.16	37.46	22.08
NOS2	0.05	0.02	0	0	0	0.02	1.12	0.62	0	116.45	0.02	0	0.24	0.36	7.39	0.14	0.18	0.03	0.31	0.14
DNAH9	0.04	0.17	0	0	0	0	0	0	0.22	0.04	0	0	0.94	0.09	0.01	0	0	1.46	0	0.11
KIAA0100	23.2	26.57	3.03	2.13	3.99	5.53	28.36	10.25	6.79	13.11	85.27	4.84	17.51	53.47	16.56	31.3	28.6	1.69	34.11	47.98
SLC13A2	0.1	0.09	0	0	0	0.01	0	0	0	0	0	0	0.22	0	1.72	0	0	0.4	0	0.07
GAS7	0	0	1.89	0	0.2	0	30.1	0	0.14	0.74	0.15	0	2	0.11	1.27	0.11	0	3.65	0.04	0.25
TRAPPC6A	63.39	65.73	41.21	180.76	58.46	124.66	45.8	36.18	91.96	36.48	75.96	54.05	133.79	54.9	27.05	80.39	51.25	4.64	101.45	53.4
MATK	0	0	0.54	0	16.06	0.14	0	0	0	0.96	0	0	2.71	0	2.23	0	0	0.28	0	0
CEACAM7	0	0.09	0	0.25	0.33	0.07	7.86	10.25	0	6.81	0.09	0	9.54	0.28	11.41	4.53	0	0	0.24	0
CD79B	0	0	8.76	3.94	140.26	0	40.29	0.18	0	0.75	0	0	4.3	0	6.11	0	0	1.2	0	0
SCN4A	0	0	0.1	0.04	0.35	0.01	0	0	0.02	0.87	0	0	0.08	0	0.21	1.89	0	0	0.12	0.03
ST7L	7.93	5.95	4.23	9.33	1.29	6.23	32.31	2.64	5.36	18.83	7.34	7.93	6.1	7.4	8.71	8.92	7.39	2.02	7.24	15.61
TKTL1	0	0	0.11	0.48	0	0	0	0	0	0	0	0	0.05	0.02	6.36	1.07	0.02	0	1.01	0.23
PAX6	0.43	0.12	0.41	0.1	0.63	0.09	0	0.03	0.04	0.9	0.1	0	0.31	0.19	0.28	0.74	0.28	0.28	0.2	0.23
RPUSD1	42.19	32.3	8.4	3.49	41.58	23.27	32.13	19.73	27.79	27.4	43.75	25.7	43.92	38.27	9.43	14.22	24.72	2	25.69	27.79
RHBDF1	15.55	14.6	6.45	13.64	50.56	8.53	58.11	57.79	5.75	39.65	32.3	4.8	46.79	29.85	17.16	18.83	5.66	1.46	33.32	35.09
LUC7L	60.72	29.92	64.09	28.06	156.92	42.51	225.47	41.18	71.1	115.45	50.01	24.9	113.37	43.79	36.5	23.06	26.09	5.16	24.45	57.48
CACNA2D2	0.09	0.06	0.27	0.23	0	0.08	2.86	0.01	0.05	0.84	0.17	0	0.41	0.36	0.91	1.13	0.18	0.04	0.37	0.77
BAIAP3	0.72	1.13	0.99	4.71	4.81	0.41	9.93	2.79	0.21	1.38	1.73	0.9	4.33	2.93	1.75	3.99	1.14	0.14	1.65	0.12
TSR3	71.13	80	71.6	46.94	73.42	91.25	46.01	89.37	104.86	36.2	57.67	64.31	90.59	49.9	32.17	31.78	46.15	7.14	52.92	41.07
PIGQ	35.63	21.97	24.69	2.94	82.51	24.34	106.12	21.55	38.61	29.84	44.19	42.17	52.83	23.46	17.37	11.36	21.71	1.24	12.87	19.52
CRAMP1	5.15	1.92	0.91	0.2	0.99	1.03	2.45	0.85	1.16	3.95	11.11	0.24	5.66	8.55	4.33	5.58	10.4	0.49	8.11	8.42
TEAD3	7.25	3.76	18.86	5.55	4.93	3.42	28.97	8.86	1.53	24.01	22.23	0.9	22.14	20.26	17.71	14.8	5.88	2.43	13.28	9.07
SELE	0.02	0	0.3	0	0	0	1.18	0	0	0.3	0	0	7.17	0	4.88	0.06	0	0.25	0.11	0.05
DNAJC11	20.43	15.72	5.41	1.68	18.4	2.69	75.32	5.67	22.16	19.46	33.18	52.17	20.94	30.55	15.42	17.55	20.55	1.29	15.2	24.54
FMO3	0	0	2.04	0	7.08	0	2.3	0.09	0	2.78	0	2.51	6.71	0	1.54	0	0	2.04	0	0.15
MYLIP	10.66	2.86	5.51	4.62	3.64	1.67	2.56	1.3	0.24	15.02	11.37	0	13.31	5.06	9.03	18.76	15.22	1.55	18.37	14.65
NOX1	0	0.33	0	0	0	0	0	0.06	0	0.18	0	0	0	0.02	4.83	77.51	0	0.08	79.08	2.32
E2F2	0.31	2.03	0.12	0.04	6.05	0.45	0.32	0.1	0.37	2.9	1.45	0.46	5.1	3.91	4.32	4.64	0	0.16	5.25	1.2
PSMB1	112.58	227.88	160.86	88.77	168.22	218.24	76.9	256.85	198.54	102.46	262.04	234.63	300.17	238.23	185.61	195.87	113.87	19.67	239.39	133.43
SYN1	0	0.16	0.31	0.06	0	0.26	0	0	0	0.75	0	0	0.3	0.05	0.73	0.29	0.02	0.05	0	0
JARID2	2.57	2.27	0.5	1.2	1.58	0.57	1.32	0.99	0.47	2.38	2.85	0.02	2.53	2.45	2.49	2.92	2.69	0.27	2.78	3.52
CDKL5	2.88	1.46	0.18	0.14	0.25	0.29	0.86	0.2	0.6	0.8	1.13	0.93	0.51	1.16	0.66	1.22	3.84	0.26	0.75	1.64
CAMK1G	0	0	0	0	0	0	0	0	0	0.52	0	0	0.16	0.05	0.18	0	0	0	0.38	0.06
CDK11A	33.69	11.03	10.43	3.8	72.22	10.78	50.45	27.85	15.83	7.03	34.08	0	98.03	24.5	47.79	25.64	27.87	2	20.15	40.52
NADK	58.87	54.54	9.02	12.84	20.34	26.9	25.77	32.47	26.09	34.84	107.32	28.3	70.8	62.33	36.45	44.51	42.12	5.07	66.6	49.73
TFAP2B	0	0	0	0	0	0	0	0	0	0.14	0	0	0	0	0	0	0.11	0	0	0
DLEC1	0.05	0.06	0.03	0.04	0.84	0.13	0	0.01	0	0.45	0.03	0	0.33	0.11	0.3	0.22	0.06	0.06	0.19	0.46
CYTH3	4.12	3.33	3.25	2.96	1.21	1.4	9.57	1.78	0.74	6.36	12.82	0.44	7.8	10.13	6.08	10.29	4.47	2.31	13.73	8.86
ADAM22	0.14	0.05	0.07	0.17	0	0.02	1.61	0.18	0	1.59	0.51	0	0.2	1.16	0.98	1.81	0.06	0.17	1.23	3.48
SYPL1	53.11	87.27	15.83	16.55	4.11	33.91	24.64	45.59	20.1	74.65	95.96	25.47	36.92	94.37	42.16	71.71	54.58	5.11	93.45	68.53
CYB561	73.62	75.75	3.67	9.14	12.26	28.85	35.71	18.57	34.16	32.56	82.2	36.33	49.18	64.05	36.32	43.83	64.11	2.49	29.81	29.95
SPAG9	6.69	6.56	2.16	7.1	0.86	1.54	9.58	6.99	1.96	10.51	28.61	4.58	8.81	27.15	14.82	29.62	15.1	1.78	18.18	10.54
CELSR3	0.22	0.59	0.11	0.48	0.97	0.17	3.02	1.66	0.15	2.59	7.69	0	5.16	3.9	3.42	3.66	1.27	0	3.6	5.97
AASS	0.94	1.05	0.52	0.28	0	0.04	0	0.4	0.08	0.73	0.36	0	0.9	0.55	1	0.6	0.21	0.28	0.15	1.04
PLEKHG6	10.3	10.06	0.75	16.56	5.71	10.55	21.36	61.55	11.1	20.37	68.7	13.84	19.71	47.65	41.82	53.19	7.81	0.6	95.67	119.08
SS18L2	27.95	28.01	11.51	53.82	17.1	19.54	17.24	22.28	29.5	30.94	39.24	39.64	45.74	37.11	31.99	33.39	24.38	5.26	28.96	43.24
MPND	31.47	18.62	18.44	28.69	60.86	34.5	21.84	17.26	73.43	29.93	16.93	94.27	18.65	13.76	12.29	17.62	20.6	1.75	19.07	25.39
MGST1	430.17	309.49	6.87	77.98	2.28	128.4	23.56	106.91	157.05	210.37	146.34	163.83	36.83	254.73	64.46	106.27	188.62	7.56	131.36	75.2
CRY1	5.41	3.92	2.21	1.98	0.49	0.92	0	0.46	0.78	9.67	18.92	0.46	5.15	15.36	10.84	9.07	7.04	1.39	6.77	6.24
PGLYRP1	0	0	0.78	0	0	0	0	0	0	0	0	0	0.27	0	0.11	0	0	0	0	0.14
NFIX	15.15	10.56	9.84	0.47	5.09	3.82	16.66	0.8	3.34	12.34	35.2	3.18	9.28	19.83	5.59	14.29	31.87	4.65	21.42	7.83
ST3GAL1	8.97	4.75	1.02	1.77	16.36	2.72	6.08	15.29	0.78	1.18	0.08	1.36	7.18	1.36	2.64	3.55	5.43	0.76	0.86	0.85
MMP25	0.22	0.14	0.17	0.03	5.84	0.24	4.53	0.26	0	3.62	0.39	0.49	2.22	0.77	1.01	0.43	0.14	0.41	0.06	0.46
IL32	15.58	71.97	105.9	106.93	383.78	3.52	650.76	661.85	63.62	606.2	247.35	121.46	488.86	206.28	341.54	117.59	55.32	29.1	280.68	306.58
PKD1	17.8	4.25	15	1.6	10.66	4.33	32.86	3.81	2.57	9.09	27.55	1.1	33.58	23.67	10.42	11.13	17.28	2.74	19.09	22.54
MAPK8IP2	0.66	0.4	0.73	3.41	1.11	0.44	0	0.08	0.67	1.1	3.24	0.98	4.32	0.99	5.85	5.32	1.43	0.21	0.97	0.28
MED24	42.62	32.32	9.36	20.4	37.66	21.4	54.86	16.15	12.53	22.16	33.57	20.22	62.73	39.21	38.24	50.11	27.51	2.84	34.69	55.39
RHOBTB2	4.09	3.97	2.13	0.32	0.43	2.1	4.16	2.15	3.06	0.85	2.81	3.37	6.11	1.91	1.54	9.46	3.1	1.14	16.8	10.33
HEATR5B	6.39	5.17	0.59	0.48	0.21	0.66	0	1.37	0.63	2.99	9.72	0.41	2.07	9.33	4.07	6.46	5.87	1.08	4.49	8.07
SEC62	69.2	98.98	28.15	25.31	264	35.26	6.2	28.24	158.27	129.5	120.25	757.72	20.56	65.65	32.75	55.69	75.91	7.28	25.28	24.98
RPS20	2124.85	1834.09	2823.56	8096.67	1654.51	4001.93	1395	2791.74	3352.52	4598.07	1583.82	4125.53	2331.65	2042.2	1963.64	2078.03	1907.17	273.1	1821.18	1624.65
CSDE1	114.07	124.84	68.81	48.64	19.1	47.8	54.3	56.32	36.15	75.53	228.16	25.57	73.33	198.09	83.8	199.81	166.3	23.94	142.48	95.08
UBE3C	19.2	22.74	3.61	2.35	1.55	4.73	9.1	11.14	5.42	20.37	59.09	3.41	12.04	42.31	10.54	26.78	23.77	2.73	50.67	25.34
REV3L	6.51	6.27	1.83	4.21	0.93	0.98	1.4	0.46	2.02	6.01	4.73	1.27	2.42	4.36	2.51	1.77	7.68	0.33	6.01	1.75
TENM1	0	0	0.37	0	0.08	0	2.07	0	0	0.09	0.02	0	0.02	0.04	3.21	2.25	0.01	0.01	0	0.02
PAX7	0	0	0	0	0	0	0	0	0	0.07	0	0	0	0	0	0	0	0	0	0
MASP2	1.07	0.21	0.33	0.01	0	0	0	0.03	0	0	1	0	0.03	1.23	0.09	0.45	0.33	0.01	0.23	0.66
IYD	0.86	0.45	0.21	0.04	0.11	0.43	1.31	0.16	0.16	3.27	2.52	0.37	1.8	6.31	4.24	10.41	0.81	0.29	11.71	6.38
FAM76A	7.68	3.89	2.38	0.34	4.15	1.31	12.39	1.14	4.5	8.3	3.37	5.53	5.15	4.03	2.71	2.61	5.46	0.6	3.73	3.1
TRAF3IP3	0	0	4.52	0	32.14	0	10.24	0.02	0.3	9.49	0	0	4.38	0.15	5.16	0.12	0.03	1.02	0.09	0.21
POMT2	7.96	7.59	2.28	3.02	34.73	3.82	57.61	4.91	13.14	12.87	9.65	22.1	12.33	5.02	8.24	4.93	6.35	1.01	4.34	10.42
VTA1	20.4	32.27	3.73	9.37	0	5.41	4.74	13.95	2.4	23.53	49.04	3.01	16	42.5	22.74	36.88	18.49	2.79	34.98	24.95
MLXIPL	0.16	2.03	0.08	6.07	5.02	0.45	2.05	2.47	1.87	28.88	57.21	0.83	6.51	49.1	10.67	47.69	1.13	0.74	59.68	35.27
BAZ1B	8.65	13.04	3.43	1.8	1.74	3.6	7.99	4.18	2.62	9.33	36.62	1.43	6.58	22.23	10.09	24.94	12.93	1.92	27.73	29.13
RANBP9	9.21	10.02	2.83	2.84	0.42	2.29	14.83	6.58	2.2	15.2	18.77	0.83	11.6	14.25	9.56	10.19	12.84	1.7	11.38	7.25
ETV7	2.04	4.14	4.82	0.54	5.45	2.17	0	1.48	7.27	28.91	5.73	15.66	12.48	7.42	10.54	1.86	2.3	0.67	4.4	4.33
SPRTN	3.24	4.1	0.36	0.64	0.68	0.86	3.34	1.24	0.98	6.08	8.17	0.53	2.76	8.81	2.23	7.18	4.63	0.4	10.2	6.35
EEF1AKNMT	24.3	16.36	5.52	6.31	22.13	13.81	6.99	12.49	16.61	13.47	20.76	30.37	34.89	13.63	12.55	25.98	18.26	1.19	33.98	38
DYRK4	13.36	37.68	64.22	66.87	13.24	34.16	102.71	12.89	33.47	25.12	29.33	40.72	32.72	25.64	22.59	17.82	11.35	3.7	12.75	9.58
ZNF207	44.35	72.6	11.16	23.93	18.58	27.95	21.99	36.98	13.21	63.4	70.59	15.78	55	101.91	57.38	72.56	49.17	6.35	56.44	95.75
UQCRC1	184.85	314.56	224.81	232.39	349.54	334.52	198.52	271.06	572.36	153.09	253.53	890.75	248.64	255.8	136.21	151.23	200.22	16.76	239.08	184.5
STARD3NL	16.3	15.08	6.56	22.16	1.74	4.31	7.6	11	5.24	24.79	12.79	6.78	17.74	11.25	21.53	32.3	14.9	2.15	31.38	36.16
CD9	230.03	491.89	184.51	302.28	9.55	43.17	89.97	489.88	73.09	180.85	724.42	71.43	182.37	865.65	549.59	957.66	237.59	30.53	537.28	618.03
HHATL	0	0	0	0	0	0	0	0	0	0	0	0	0.07	0	0	0	0	0	0	0
NCAPD2	6.68	9.21	2.01	5.29	5.55	2.56	14	1.3	1.88	4.05	13.76	1.3	12.59	23.98	19.38	46.88	6.74	1.04	55.85	35.28
IFFO1	0.11	0.17	9.8	0	12.73	0.1	57.29	0.49	0.05	7.11	0.39	0	7.9	0.2	4.15	0.57	0.18	1.27	0.19	0.33
GIPR	4.34	1.27	0	0.78	8.09	2.14	3.99	6.5	2.48	6.46	4.19	0	3.36	8.25	8.63	8.4	1.51	0.11	5.74	9.86
PHF7	2.17	1.82	1.7	0.11	1.49	1.1	0	0.91	1.76	2.23	3.82	1.38	1.47	4.67	2.21	6.2	2.04	0.06	3.25	3.58
SEMA3G	0.01	0.11	0.35	0.02	0.43	0.05	0	0	0.02	0.37	0.74	0	2.75	0.99	1.09	0.64	0.19	1.35	0.19	0.03
NISCH	34.51	14.07	13.55	3.64	32.24	9.06	73.41	9.29	10.02	26.81	36.99	8.89	22.26	36.86	23.33	20.03	20.68	2.56	17.8	50.8
STAB1	0	0	28.89	0.05	272.7	0	907.54	0.03	0.1	53.81	0	0	46.39	0.03	10.69	0.14	0	2.52	0.15	0
FUZ	14.77	3.81	12.2	12.19	8.7	6.95	12.22	0.43	15.68	0.73	0	3.85	14.13	0.19	5.67	6.6	15.2	2.08	7.16	16.82
SLC6A13	0.08	0	0	0.1	0	0	0	0	0	1.75	0.16	0	0.11	0.18	0.38	0.07	0	0	0	0
IDS	11.69	6.6	12.81	5.98	1.51	2.23	16.99	14.72	4.42	16.53	23.17	3.66	11.32	24.25	12.22	14.4	15.38	7.27	11.81	4.9
PRSS3	3.72	62.58	3.06	33.2	34.46	102.02	87.88	1301.87	5.69	204.55	253.82	67.12	66.35	204.51	114.42	92.1	7.93	4.9	235.58	53.99
ZNF200	2.38	3.2	0.81	0.48	1.21	0.66	4.85	2.16	0.86	7.08	15.22	1.21	1.89	11.27	3.62	9.58	2.06	0.38	8.05	12.02
CD4	0	0.07	3.41	0	7.27	0	11.13	0	0.09	8.67	0.04	0	8.55	0.42	6.18	0.65	0	2.58	0.18	0.11
LRRC23	6.38	1.74	18.95	6.97	50.88	15.04	48.54	6.68	11.23	16.53	5.99	7.56	8.01	4.95	7.86	19.32	6.79	0.77	16.2	13.84
BTK	0	0	0.54	0	9.06	0	2.02	0	0.02	0.29	0	0	2.46	0	1.76	0.08	0	1.07	0.03	0.05
HFE	2.9	7.76	0.49	0.26	0.49	0.4	13.3	0.86	0.61	2.85	15.44	3.77	1.06	13.46	5.16	8.57	4.9	0.48	4.86	11.57
SCMH1	24.55	10.1	12.04	2.46	12.51	6	58.33	3	7.6	9.27	14.63	9.39	7.32	8.92	9.21	12.93	23.79	2.25	12.39	16.39
FYN	20.77	25.59	6.74	8.72	28.36	6.5	19.95	5.51	5.8	7.44	0.46	3.73	23.3	4.41	23.67	29.63	16.54	7.05	37	16.13
HIVEP2	0.69	0.44	1.15	0.04	0	0.19	4.97	1.26	0.18	2.52	4.07	0	1.35	2.86	1.39	1.26	1.86	0.55	1.12	2.01
FMO1	0	0	2.31	0	1.15	0	0	0	0	1.03	0	0	0.34	0	0.13	0	0	0.43	0	0
ELOA	12.08	8.81	2.99	3.79	4.71	4.08	6.56	4.96	3.31	11.47	11.51	1.72	7.83	11.6	9.25	18.33	13.37	1.05	12.95	8.55
LYPLA2	65.56	124.79	22.5	76.5	98.56	54.08	115.65	133.25	59.42	59.76	104.33	75.91	98.74	83.94	62.02	55.45	36.34	5.66	55.95	65.23
CLCN6	8.17	2.14	1.71	2.79	0.89	0.99	3.11	0.99	1.64	3.27	7.7	2.57	4.79	5.5	3.72	3.86	5.68	0.51	3	10.69
MRC2	0	0.13	14.62	8.33	10.08	0.01	56.82	0.09	0.01	6.83	0	0	42.05	0.35	7.79	2.03	0	2.84	0.22	0.02
SLC6A7	0	0	0	0	0	0	0	1.96	0	0.14	0.02	0	0.15	0.25	1.05	0.96	0	0.01	0.84	3.95
TSPAN9	3.07	3.21	5.75	2.45	6.64	1.52	13.68	2.53	0.84	3.46	5.45	2.61	10.65	4.02	6	5.46	2.9	1.51	3.98	4.69
BTBD7	6.53	6.54	1.84	0.83	4.51	1.52	3.07	2.64	1.22	4.95	11.94	4.91	3.09	7.91	3.21	4.14	7.2	0.7	3.64	4.38
APBA3	20.16	13.73	11.94	7.97	23.48	5.91	24.47	6.15	5.93	4.6	21.03	1.12	12.65	14.72	13.14	9.55	17.36	1.53	14.27	22.14
MKS1	9.72	9.69	4.68	3.52	8.08	5.25	20.56	4.71	3.06	11.4	10.56	8.53	12.76	10.14	10.11	11.66	4.17	0.59	8.72	12.73
ABHD5	7.42	8.61	1.1	1.11	0	2.28	0	3.56	2	7.74	9.11	9.57	6.96	8.05	6.78	6.02	12.29	1.24	4.14	3.85
ANOS1	11.49	0.05	0.19	0.17	0	0.31	2.07	0	0.09	0.79	0	0	1.52	0	0.12	0.29	0.64	0.2	0	0
AKAP8L	68.8	22.42	77.17	26.6	176.28	54.72	52.11	43.88	87.33	14.43	53.18	34.7	57.74	40.71	35.79	39.89	41.33	2.89	42.93	61.78
MBTD1	4.63	3.78	0.79	0.51	1.55	1.88	5.56	1.35	0.82	5.41	11.85	0.37	2.81	8.93	5.69	12.47	5.18	0.53	10.87	8.44
UTP18	21.46	22.8	6.06	23.96	4.08	15.13	15.57	12.99	17.02	14.92	35.11	22.7	27.57	32.08	21.02	33.53	24.54	1.97	41.56	27.67
RNF216	8.26	4.84	5.23	1.83	6.46	2.73	12.63	2.38	2.48	6.5	15.53	2.98	8.23	11.71	8.13	18.58	8.15	0.82	18.64	18.69
TTC19	19.13	21.8	6.06	3.57	7.67	13.73	11.94	16	15.05	30.99	27.18	16.48	11.48	31.69	12.18	23.5	17.82	1.58	23.73	22.5
PTBP1	70.82	99.77	22.85	88.47	58.48	45.78	122.11	43.59	36.83	133.88	169.81	18.13	95.37	146.53	89.58	111.97	88.66	9	129.91	155.62
DPF1	0.07	0	0	0.24	4.55	0	8.69	0.19	0.14	0	0	0	0.64	0.83	0.49	0.17	0	0.04	0.64	0.44
SYT7	0.09	0.04	0.09	6.95	0	0.03	0	4.76	0.23	0.6	5.87	0	0.66	5.11	16.04	85.1	1.01	0.32	99.38	33.11
LARS2	5.21	4.96	1.83	1	0.96	1.56	3.5	1.99	1.12	5	10.25	0.91	5.81	12.72	5.38	7.06	9.1	0.52	6.91	7.36
PIK3C2A	8.57	7.23	0.9	0.94	0.56	1.1	3.76	1.61	1.49	10.04	29.34	2.13	3.41	19.76	4.65	16.5	13.64	1.02	17.52	10.27
PLAUR	3.99	12.42	5.04	23.33	31.36	8.87	27.25	62.39	4.83	155.95	25.32	12.79	98.61	33.15	30.1	10.45	2.27	4.17	17.85	10.71
ANLN	1.98	21.54	0.19	21.52	0.75	0.35	1.35	0.85	1.21	12.53	1.55	2.39	11.22	24.04	12.14	29.13	1.07	0.48	37.73	10.71
WIZ	17.23	8.55	6.09	4.31	3.03	5.8	11.9	6.48	2.91	6.61	18.24	2.93	15.29	11.41	8.8	13.52	14.46	1.59	16.1	19.44
RABGAP1	11.87	8.86	6.75	1.22	10.41	2.49	10.04	2.71	3.09	6.72	22.69	5.32	5.23	9.69	7.04	19.5	11.92	1.73	14.41	24.55
DCN	0	0.01	140.81	0.1	13.68	0	269.72	0.08	0	56.05	0	0	145.54	0	80.02	0	0	56.47	0.18	0.04
QPCTL	9.66	8.8	3.4	19.9	9.48	5.8	3.26	5.51	10.61	6.5	8.21	9.34	11.52	10.02	3.92	7.86	4.94	0.32	6.8	9.36
PPP5C	22.46	26.09	10.55	31.6	45.66	14.2	43.65	18.19	9.45	25.09	34.49	3.79	56.96	39.64	30.84	40.9	23.42	3.74	37.34	56.47
CEP68	3.96	1.18	1.88	0.82	3.03	1.03	2.99	1.4	2.65	1.94	1.14	0.94	2.62	2.96	2.31	5.93	5.25	0.76	6.57	5.27
MAP4K3	8.67	7.06	2.01	1.27	0.97	1.5	2.97	3.51	0.87	4.29	11.26	1.28	5.74	8.79	12.14	19.09	8.52	1.25	18.06	16.36
ZBTB32	0	0	0	0	8.44	0.01	0	0	0.06	0.58	0.16	0	1.49	0.1	1.26	0.36	0.04	0.12	0.11	0.95
TYROBP	0	0	69.46	0	81.98	0	202.22	0	0	129.24	0	4.63	114.57	0	110.48	0	0	37.41	0	0
TMEM159	21.58	17.02	22.21	13.47	0.81	13.4	19.92	35.17	9.71	22.45	56.09	1.2	13.72	70.35	12.09	31.06	13.12	2.09	36.79	26.14
GABRA3	0	0	0	2.34	0	0	0	0	0	0.19	0.13	0	0.09	0	1.19	12.01	0	0.11	19.21	14.82
BRCA1	1.54	4.15	2.18	0.13	2.12	0.34	0	0.18	1.28	5.39	1.76	0.49	4.38	9.8	3.8	10.49	0.26	0.22	9.6	5.6
ERCC1	60.1	27.8	35.61	82.11	70.26	33.79	48.94	108.67	63.09	41.06	40.64	63.87	34.39	68.63	20.91	26.91	34.8	4.65	25.72	28.15
CD22	0	0.19	0.71	0	45.93	0	4.64	0.3	0	1.38	0	0	1.74	0	1.73	0.16	0	1.42	0.1	0
SEMA3B	99.26	74.5	29.15	4.89	86.09	65.76	67.13	82.42	79.91	123.5	106.74	45	121.02	96.35	34.61	86.12	30.73	1.56	125.11	7.97
MBTPS2	3.27	3.89	0.61	0.29	0	1.36	1.81	1.86	1.91	3.75	10.48	1.54	2.59	7.22	5.13	13.23	6.64	0.33	12.07	11.21
PRICKLE3	5.1	4.01	0.84	3.72	3.04	2.13	12.9	3.72	1.25	5.66	17.07	2.26	8.07	14.27	7.86	10.15	3.92	1.28	19.81	16.02
LTF	35.08	74.49	10.32	0.15	1026.28	1.68	0	0	6.55	0.21	0	27.93	151.85	0	2.81	1.18	8676.29	8.27	0.34	2.44
EXTL3	8.33	7.98	6.64	2.66	1.9	2.83	9.4	16.3	4.57	2.69	8.36	7.82	6.87	7.59	2.91	6.1	15.19	0.89	7.31	7.71
NR1H4	0.16	1.74	0	0.01	0	0.08	0	0.04	0	0	14.52	0	0.07	14.51	3.62	3.36	0.42	0.05	0.05	0.05
ELOVL5	2.45	4.99	4.23	32.57	9.46	1.15	5.67	0	7.16	14.87	29.29	0.36	8.73	41	20.12	65.81	0.58	2.53	59.67	29.06
ALOX5	0.09	0	0.87	0.14	1.93	0.12	29.24	4.91	0.1	8.52	0	0	8.81	0.76	13.75	3.84	0.05	1.24	3.71	0.34
KDM5D	0	8.18	2.81	0	5.15	1.52	0	0	0	0	0	0	10.04	0	9.08	2.07	13.83	1.1	0	0
CALCOCO1	27.39	15.13	35.04	8.88	16.65	6.27	137.59	21.94	3.35	83.78	102.5	7.05	18.65	48.55	40.37	63.08	31.23	6.82	62.69	64.87
UBR7	8.03	11.51	2.95	2.12	0.96	2.98	1.74	1.73	4.9	6.77	8	5.14	5.97	15.73	5.45	6.27	7.55	2.1	7.61	7.86
MAP4K5	9.78	9.24	1.39	1.29	0.78	1.72	7.17	2.84	0.98	13.58	17.42	0.37	6.03	20.35	9.37	9.64	20.93	3.3	10.57	14.68
EHD3	0	0.1	0.56	0.13	1.41	0	4.21	0	0.08	0.35	0	0	1.7	0	1.48	1.09	0.08	0.66	0.48	0.68
PSMC4	70.4	115.77	31.27	107.74	22.79	50.1	11.12	46.36	44.03	45.7	87.93	60.3	146.36	73.8	66	70.53	51.28	5.45	69.81	67.06
MAN2B2	24.21	6.22	3	0.62	4.01	4.16	7.68	5	6.98	5.1	12.06	5.08	9.32	7.57	2.88	4.25	8.74	0.74	6.43	8.27
SLC7A14	0	0	0	0	0.56	0	0.52	0	0	0.1	0	0	0	0	0.09	0	0	0	0	0.01
CLDN11	0.21	0	1.2	0	0.11	0	11.27	0.02	0	1.72	0.04	0	1.51	0	1.26	0.67	0.03	0.71	0	0
SLC25A39	147.26	176.01	46.68	143.83	79.64	117.37	71.79	118.18	118.58	69.68	154.63	103.54	214.37	126.29	162.2	163.41	112.75	11.29	185.87	112.25
MVP	160.26	148.16	39.7	22.08	159.79	140.02	122.92	320.61	198.82	99.2	243.24	147.17	245.46	156.73	143.28	65.46	111.98	12.57	77.38	41.06
NUB1	18.6	22.18	17.18	12.68	26.43	18.8	25.88	18.07	12.39	37.36	78.51	11.04	27.53	39.46	30.25	46.1	16.5	3.87	45.45	28.72
PGM3	17.5	26.48	0.93	7.14	7.13	7.69	4.8	10.49	4.59	10.14	28.75	4.98	13.11	28.32	11.36	27.57	20.34	1.42	16.68	10.76
RWDD2A	2.88	4.01	0	0.27	1.79	1.48	1.87	1.38	0.62	3.2	5.88	1.64	1.03	5.41	2.05	2.49	3	0.23	1.73	1.9
CLK1	52.46	40.81	110.04	57.65	228.64	52.31	218.74	26.51	50.06	298.66	94.83	52.25	158.79	45.46	80.98	35.04	39.5	6.19	24.05	63.92
POLR3B	2.9	3.97	0.87	0.09	0	1.49	2.6	0.71	1.07	0.42	2.16	1.77	1.18	1.36	2.02	1.62	4.39	0.95	1.88	2.01
ANGEL1	8.56	4.92	1.18	1.82	4.22	2.74	8.2	1.58	3.41	3.55	13.3	5.19	3.67	10.82	4.44	15.24	6.98	0.43	14.65	20.54
RNF14	13.95	18.18	6.01	2.59	0.73	3.31	18.11	8.26	2.14	12.01	25.16	5.62	5.95	14.74	12.93	17.93	17.24	4.23	14.57	12.32
DNASE1L1	23.34	16.03	1.94	11.34	0	4.03	3.53	27.07	1.69	5.63	17.58	0	18.91	33.47	15.75	22.44	17.3	1.38	25.93	13.69
DDX11	6.73	14.59	3.01	3.58	8.26	2.17	21.85	3.07	4.13	17.41	6.19	4	14.97	20.74	29	30.93	6.09	0.75	22.46	32.8
HEBP1	38.9	37.35	28.31	39.44	6.4	19	31.47	21.99	13.6	38.46	38.97	12.66	52.13	34.23	36.42	47.6	37.11	5.97	41.91	58.53
GPRC5A	16.83	72.17	1.16	3.26	11.03	7.28	91.92	173.8	6.26	135.73	300.08	12.3	104.92	410.66	79.74	78.13	19.2	1.79	41.88	11.18
MAMLD1	0.02	1.05	1.48	0.03	1.01	0.02	0	0.04	0.16	0.83	0	0	1.56	0.02	0.41	0.12	0.13	0.19	0.18	0.27
CD6	0.24	0.66	0.68	0.04	37.66	0.32	14.7	0.03	0.01	5.57	0.11	0	5.5	0.15	3.6	1.37	0	0.3	0.64	0.21
TACC3	6.52	24.85	2.46	11.79	33.93	7.61	0	5.69	26.58	10.98	4.41	28.54	35.21	24.95	9.17	15.87	3.26	1.88	31.06	20.26
UFL1	8.32	10.61	2.54	0.81	1.25	2.58	2.62	1.96	1.39	12.75	19.72	1.79	3.71	18.92	6.85	14.16	11.8	1.1	9.44	6.44
POLA2	4.5	17.08	6.11	1.89	27.31	5.82	22.85	3.96	20.59	15.39	3.17	21.93	9.37	7.06	9	13.32	3.2	0.56	13.62	16.24
ZC3H3	8.8	3.77	3.78	9.26	11.97	3.92	11.1	7.27	2.73	22.01	11.42	0.38	10.67	8.98	11.17	9.9	4.53	0.75	16.58	10.7
CAPN1	119.03	116.75	42.3	22.62	158.46	79.46	274.35	241.71	79.94	183.47	123.95	59.51	157.51	98.97	95.85	103.33	103.3	7.71	112.01	157.39
ACPP	1.19	5.4	0.21	0.58	0.86	0.78	0	2.25	1.11	13.08	7.62	3.6	0.39	9.11	1.27	3.7	1.43	0.2	3.42	1.55
MDH1	90.38	146.98	81.93	115.59	91.87	70.85	170.26	81	94.65	300.4	91.71	137.16	103.03	129.36	78.03	94.58	110.61	9.2	96.51	77.14
SLC30A9	17.03	36.45	2.45	1.26	2.26	5.87	8.28	11.31	8.9	15.27	44.85	8.6	8.06	33.71	13.9	20.01	30.42	2.39	19.19	15.16
MTMR11	1.37	5.15	11.25	1.71	4.21	0.33	22.62	13.39	0.23	152.19	120.25	3.06	10.27	119.93	95.52	30.22	3.41	1.37	6.67	1.57
COX15	15.29	18.54	5.32	2.92	7.78	10.34	10.43	11.79	10.29	18.59	22.23	13.71	8.12	29.32	10.79	11.19	12.52	1.49	10.16	7.82
CCDC88C	11.62	11.24	0.6	2.76	7.3	5.21	9.63	10.13	4.68	15.52	18.28	4.55	10.43	14.8	9.84	6.26	12.49	0.69	9.28	10.44
YAF2	5.79	5.75	1.14	3.71	20.48	1.45	10.59	3.4	0.88	10.7	9.89	2.77	5.28	10.29	5.58	11.01	4.65	1.27	8.92	6.05
ZMYND11	17.67	13.23	9.21	0.7	0.91	5.17	6.43	2.57	2.71	13.04	38.92	2.74	9.63	20.51	13.92	26.36	28.9	3.57	30.3	24.64
WAS	0.41	0	3.93	0.14	12.03	0.11	14.39	0	1.12	4.58	0.17	0	7.92	0.08	4.99	1.51	0.48	1.71	0.18	0.44
DPEP1	0	0	0	16.23	0	0.47	41.08	41.13	0	0.78	0	0	11.76	1.77	4.47	367.98	0.04	3.51	342.48	531.04
BID	27.46	66.02	5.12	25.26	4.65	13	2.8	129.24	21.72	28.31	41.96	33.15	25.72	50.82	36.73	61.45	28.21	3.69	106.64	48.98
MATR3	50.76	67.88	11.72	24.07	5.88	15.7	56.13	24.2	7.76	48.71	147.11	23.69	39.47	122.63	51.66	108.89	78.65	9.2	146.86	89.97
NPC1L1	0.26	0.03	0.46	0.21	0.38	0.06	0	6.45	0.09	0	0.01	0	3.9	0.19	2.71	5.17	0.05	0.03	6.32	12.13
XYLT2	39.6	8.81	8.86	9.32	58.38	12.24	15.72	10.11	9.69	6.49	12.77	11.95	15.7	9.71	9.7	17.46	11.36	0.75	17.31	14.39
RGPD5	4.4	0.8	2.48	0.96	0.22	0.21	6.21	0.73	1.09	12.74	7.97	2.19	1.26	9.26	5.71	10.88	4.12	0.32	21.15	8.12
STMN4	0	0	0	0	0	0	0	0	0	0.51	0	0	0.03	0	0.05	0	0	0.01	0	0
NUDCD3	22.4	20.18	17.35	7.25	30.82	11.22	40.88	13.06	14.56	23.59	28.92	19.91	22.89	22.91	25.6	56.1	26.27	3.12	52.55	53.28
ISL1	4.64	3.05	9.01	0.57	3.95	1.11	3.82	0.43	0	0.09	1.1	0.69	0.5	1.71	0.68	2.55	7.69	0.66	3.11	1.25
CHDH	12.24	7.5	0.29	0.31	2.5	2.82	2.02	1.32	4.03	3.1	22.66	7.66	2.98	22.24	8.1	19.36	26.56	0.53	22.22	41.36
IL20RA	6	9.04	0.82	0.76	1.26	10.77	2.64	8.12	2.67	29.13	39.56	2.11	2.64	34.04	4.66	10.62	6.97	0.38	13.27	3.06
CLCA1	0	0	0	0.05	0	0	0	0.01	0	0	0	0	0.02	0	19.17	0	0	0.4	0.02	0
CLCA4	0	0.04	0	0	0	0	7.91	5.86	0.01	0	0	0	0.01	0	0.1	0	0	0	0	0.06
GLT8D1	25.64	31.87	11.05	10.02	10.76	17.06	25.13	16.49	9.59	26.95	80.7	11.83	31.73	44.03	21.61	32.99	26.55	4.36	28.09	32.47
ATP2C1	30.85	31.73	2.28	5.48	2.15	4.66	13.56	11.25	3.46	15.32	33.28	3.27	14.23	27.39	20.24	32.95	37.51	2.4	37.69	30.63
IGF1	0	0.02	4.51	0	0.43	0.12	3.33	0	0	0	0	0	1.39	0	0.96	0	0.01	2.72	0.01	0.05
SLC38A5	76.32	49.74	5.5	1.23	36.52	27.63	0	0	243.79	0	0.16	47.15	15.04	0.59	46.08	10.78	276.98	0.6	1.92	0.9
RALBP1	21.42	23.49	7.37	5.75	9.32	6.56	17.52	15.75	8.01	27.54	62.4	45.93	15.64	42.61	19.54	20.73	24.84	2.93	16.45	10.94
RUFY3	12.75	6.95	10.9	2	7.89	3.42	10.23	3.43	5.48	11.18	9.02	6.47	3.82	8.18	7.03	8.14	10.47	1.32	6.75	5.49
CNTN1	0	0	3.55	0	0	0	1.03	0	0	1.73	0	0	0.06	0.01	0	0.04	0	0.56	0.04	0
SLC11A1	0.05	0.05	0.83	0.29	5.02	0.21	5.33	0.28	0.44	10.6	0.2	0	5.82	0.29	4.68	0.27	0.39	0.47	0.06	0.13
WWTR1	8.84	5.61	15.25	5.29	0.31	1.3	24.97	9.11	1.57	14.57	19.74	3.49	11.16	10.45	10.73	10.95	15.3	7.57	4.32	2.77
AGPS	6.45	11.42	1.38	0.65	3.62	2.22	1.6	5.55	2.11	4.7	11.36	1.63	3.79	10.19	8.27	18.18	12.27	2.15	9.79	7.28
CXorf56	8.68	6.56	4.98	8.2	0	4.48	0	6.02	2.07	7.9	17.31	0.37	20.99	14.31	10.2	11.32	5.75	0.92	9.78	8.01
ATP1A2	0	0.03	15.9	0	6.6	0	3.56	0	0	2.16	0	0	0.11	0	0.7	0.04	0	0.72	0.04	0
TTC27	5.52	6.38	2.13	1.23	0.63	3.12	0	2.18	3.12	2.29	6.84	8.51	5.99	5.03	4.15	11.69	6.07	0.7	12.76	8.82
ZNF582	0.1	0	1.44	0	0	0	0	0	0	0.49	0	0	0.38	0	0.64	0	0.46	0.26	0	0
VSIG2	395.28	313.53	5.05	1.92	334.13	628.04	12.27	24.56	164.95	2.79	1.06	237.93	70.53	1.67	139.29	5.93	131.68	7.04	0.26	0.07
PHLDB1	4.42	8.88	36.96	1.48	71.21	5.54	195.83	7.7	5.96	14.36	6.17	8.49	41.14	5.14	24.5	10.82	5.29	6.06	4.44	11.2
MARCO	0	0	0.2	0	0	0	0	0.1	0	5.08	0	0	1.63	0	0.03	0	0	0.04	0	0
CYP24A1	0	0	0	0.08	2.61	0	0	2.46	0	3.96	0	0	0	0	0.07	28.25	0	0.01	44.43	0
PRDM11	3.12	0.83	2.03	0.07	1.53	0.47	4.51	0.15	0.48	3.36	6.01	0.68	1.68	3.16	5.49	3.18	4.1	0.21	2.62	2.45
SYT13	6.04	6.4	0.25	1.35	0.99	1.81	16.57	7.64	17.19	2.6	0.39	16.46	2.47	5.27	7.45	3.84	5.09	0.1	1.52	1.21
SNAI2	0	0	0.36	0	0.15	0	3.14	0.05	0	2.83	0	0	2.79	0	1.99	0	0.03	1.57	0	0.03
CD74	716.29	694.32	426.28	13.5	2143.48	149.62	3515	22.85	317.7	4541.1	2.1	310.69	1557.91	5.67	584.53	102.31	1598.55	227.3	68.75	159.28
HGF	0	0	0.34	0.24	0.19	0	0	0	0	0.91	0	0	3.92	0	1.39	0	0	1.87	0	0
ZRANB1	3.67	2.44	0.52	0.61	0	0.17	0	0.97	0.06	2.18	9.5	0	1.31	5.84	3.18	6.65	5.37	0.63	6.43	5.45
NCDN	15.21	6.67	3.12	1.05	2.19	2.08	2.44	4.26	0.57	3.27	18.46	3.46	7.18	7.5	4.77	6.01	12.07	0.89	6.43	5.5
ADGRA2	0.01	0.02	0.25	0.07	0	0	18.45	0.05	0	0.33	0.55	0	10.64	0.33	2.2	0.2	0.07	2.45	0.12	0.16
ZFP64	6.22	3.81	1.01	10.07	1.75	2.13	3.35	2.44	1	8.02	10.25	1.78	6.49	7.81	6.31	14.2	4.85	0.72	15.33	9.54
MNAT1	12.09	23.29	11.53	29.42	4.47	7.92	0	30.75	6.27	15.29	15.52	10.01	12.27	18.74	12.72	12.91	19.41	1.15	15.05	10.98
SAMD4A	1.17	1.35	1.09	0.95	1.75	0.08	12.99	2.09	1.37	1.88	1.68	2.64	3.33	1.84	1.8	1.43	1.93	1.45	0.77	0.94
RUNX3	0	0	0.16	0.36	10.87	0	4.59	4.55	0.05	3.41	0	0	3.86	0	3.3	7.83	0	0.68	6.75	1.83
MRE11	5.1	7.79	1.04	1.17	1.31	0.95	0.08	1.52	1.08	3.69	5.17	1	4.18	8.7	8	16.85	5.8	0.28	11.81	12
PLEKHB1	56.84	44.77	10.71	44.61	74.97	23.91	69.81	16.37	177.58	0.65	1.38	110.31	43.75	1.46	28.36	78.76	85.18	5.17	26.37	169.64
SERPINB1	83.48	198.36	12.82	16.98	29.04	80.04	115.31	307.16	87.37	141.99	160.43	125.69	97.64	89.11	92.95	45.92	92.03	7.35	44.11	60.99
CYP3A43	0	0	0	0	0	0	0	0	0	0	0	0	0	0	0	0	0	0	0	0.28
SLC7A9	0	0	0	0.02	0	0	0	0.26	0	4.36	5.09	0	0.53	25.38	19.83	1.69	0.04	0.07	0.88	0.21
SPAST	2.47	3.19	0.68	0.53	0	1.07	1.78	1.63	1.19	8.33	14.95	1.82	3.36	6.37	3.7	9.77	4.96	0.35	10.27	6.2
NRXN3	0.04	0	8.3	0.24	0.75	0.01	5.86	0	0	0.12	0.01	0	0.33	0.04	0.08	13.46	0	0.62	14.95	17.37
OSBPL5	3.89	3.81	6.87	0.48	6.02	0.84	38.9	7.25	1.16	5.65	5.86	0.67	8.16	9.04	7.06	12.84	2.88	0.87	19.7	7.42
AQR	7.83	9.45	0.88	1.25	0.68	1.06	2.19	4.45	2.22	6.45	8.3	3.42	5.54	7.96	7.77	5.2	6.8	0.45	3.93	4.52
CPS1	0.51	0.06	0.24	0	0.56	0	0	0	0	13.99	4.93	0	20.72	23.09	33.06	0.07	0.02	0.39	0.01	0
C8B	0	0	0	0	0	0	0	0	0	0	0	0	0.02	0.06	0	0	0.09	0	0	0
FHL1	0.07	0	232.61	0.09	5.02	0.09	124.51	0	0.14	3.71	0.92	0	21.73	2.32	10.7	0.92	0.03	21.43	0.57	0
RTF2	48.13	51.42	32.11	45.96	19.3	24.88	60.85	35.33	18.51	44.79	82.07	16.43	83.27	60.27	67.45	72.29	42.62	8.32	92.87	72.24
NLRP2	18.25	19.06	0.19	10.81	3.57	2.31	1.38	0	0.86	1.19	0	19.37	0.27	0	16.78	14.5	6.76	0.48	0.07	0.48
SLC45A4	12.54	11.25	0.43	1.81	4.11	3.71	7.51	3.05	2.29	8.32	15.97	0.28	7.72	9.87	13.65	13.38	10.85	0.3	12.22	5.97
RNF10	64.59	47.28	84.6	29.65	58.49	70.61	244.02	93.83	64.27	138.47	89.26	111.65	77.03	47.26	44.69	51.59	37.53	14.4	71.9	45.36
ZNF839	5.15	3.47	6.59	0.51	19.02	3.63	48.53	4.23	1.67	11.19	5.74	0	4.26	5.31	2.46	1.75	2.94	0.38	1.86	1.38
ZDHHC6	35.47	36.15	4.89	1.66	2.35	7.56	23.72	8.92	11.23	26.68	38.1	11.57	27.53	26.68	19.89	27.67	16.44	1.8	27.99	55.42
GRAMD1B	6.76	8.94	0.05	0	4.17	2.96	0.9	4.34	1.82	0.29	2.56	0.92	4.95	10.3	3.32	0.19	4.4	0.38	0.37	0.08
RNH1	122.18	92.99	90.75	59.44	58.08	83.22	106.74	81.95	68.96	58.79	77.17	51.24	166.29	57.95	63.9	84.55	86.8	13.72	143.14	70.91
NDUFS1	18.71	53.02	3.55	6.92	1.59	4.88	8.13	17.3	5.4	23.04	57.16	12.25	11.23	93.99	18.45	41.48	34.83	3.5	46.26	30.79
RB1CC1	3.21	5.71	1.37	1.84	0.1	0.8	5.82	4.85	0.7	7.56	19.08	7.01	2.75	10.58	6.12	18.61	11.22	1.56	8.2	4.27
ERP44	12.55	14.68	2.44	4.01	1.25	7.74	3.91	10	7.37	9.85	16.27	9.02	19.13	17.25	13.34	18.27	9.5	1.55	15.19	11.8
ALAS1	21.28	37.54	9.07	21.24	3.05	19.46	8.7	119.46	13.35	24.41	89.76	12.28	41	79.64	30.81	39.12	21.94	3.27	33.78	25.85
BIRC3	3.69	18.66	3.35	1.02	15.83	1.28	17.85	6.54	1.29	41.39	2.84	2.12	12.25	3.56	27.02	47.87	14.49	1.73	16.39	15.4
AKAP11	2.89	3.19	1.64	0.22	0.48	0.7	0.75	1.29	0.72	7.12	10.2	0.78	2.02	7.75	3.23	10.75	3.8	0.64	13.08	9.13
GLRX2	6.31	10.26	9.72	4.64	0	17.29	14.21	27.56	10.06	42.42	35.46	12.58	23.57	14.52	15.23	14.65	19.55	2.6	17.82	19.22
SNAPC1	1.3	1.8	1.68	2.24	0	0.83	0	1.67	0.82	5.91	4.03	0.26	2.98	3.87	0.84	2.24	3.04	0.34	2.52	1.88
DERA	11.95	18.64	7.22	2.87	1.14	7.61	11.94	13.53	4.44	18.79	18.29	4.27	9.35	22.8	24.18	15.65	12.69	2.27	15.53	12.01
STRAP	37.63	52.71	46.11	51.76	10.73	57.93	116.51	85.35	61.69	229.55	67.89	74.76	65.82	60.63	40.13	56.95	41.11	5.69	33.21	16.61
ABCC2	0.13	0.05	0	0.55	0	0	0	0.16	0	2.59	3.73	0	0.05	12.13	3.13	3.89	0.2	0.01	6.49	2.71
DEF6	17.71	7.73	3.33	9.03	73.45	15.7	14.51	9.34	12.4	17.7	17.99	17.65	18.02	21.13	12.89	3.41	8.56	1.61	3.87	2.7
PLEKHO1	2.83	2.14	177.28	5.93	43.05	2.1	101.51	3	2.6	15.92	4.79	7.09	35.67	6.2	14.9	4.33	0.47	8.42	1.09	2.97
GCLM	5.48	6.52	0.49	0.91	0.62	1.24	0	1.22	2.19	5.21	10.44	2.34	4.6	2.93	3.48	13.21	6.79	0.48	9.95	3.24
UBR2	3.71	4.21	1.63	0.8	2.41	1	2.71	2.1	0.83	7.57	11.42	0.31	5.39	8.47	5.47	4.9	4.41	1.2	4.02	4.04
EHD2	0.94	9.64	44.61	3.8	17.2	1.63	48.93	19.03	2.38	21.28	22.09	2.63	35.6	23.52	5	1.43	0.46	6.72	0.3	0.13
DEPDC1	0.28	5.62	0	0.6	0.47	0.21	0	0.04	0.23	3.97	0.26	0.73	1.96	8.14	1.78	4.86	0.16	0.19	4.77	2.5
CCDC28A	10.96	13.56	11.64	6.79	4.92	10.84	19.37	18.1	4.83	26.64	44.3	5.15	15.93	19.93	10.33	10.73	9.06	2.53	12.23	1.89
RRAGD	8.73	0.62	1.61	2.05	0.58	0.18	0	0.13	10.02	1.39	0	16.73	0.53	0	4.02	5.96	15.39	0.45	2.76	7.64
HSF2	3.11	3.38	1.36	1.39	2.24	1.05	1.45	1.49	0.75	6.11	5.19	0.66	2.39	6.93	2.98	6.36	4.6	0.55	7.86	8.11
PHF20	11.7	12.23	8.33	3.82	4.91	7.17	22.03	8.24	7.7	35.81	17.6	7.91	20.5	11.6	11.85	25.25	10.05	1.88	29.22	26.76
HSD17B6	0.16	0.26	14.82	0.62	0	0.04	0	0.03	0.03	0	0	0	1.48	0.2	2	1.03	0	2.57	0.36	0.2
NR1H3	18.64	27.56	51.99	61.42	152.84	145.64	149.14	36.06	33.67	66.11	21.24	40.98	91.12	64.6	37.61	24.41	11.64	8.36	28.17	12.4
TYMP	6.24	14.81	95.34	7.81	690.09	21.29	448.19	126.6	25.19	179.46	29.34	20.18	181.49	12.09	104.1	13.89	6.41	15.25	10.68	6.39
NCAPH2	18.73	30.32	21.01	12	113.97	22.5	99.59	19.17	34.06	19.19	18	36.84	30.84	21.46	16.35	23.32	14.27	3.25	27.32	30.2
TOMM34	23.27	32.08	5.81	16.79	16.64	11.62	7.57	25.16	16.85	14.49	22.4	19.37	33.16	23.6	23.96	40.45	19.22	2.84	59.65	40.43
SEC63	29.63	31.08	9.82	10.33	1.4	14.68	23.37	16.33	11.12	28.48	9.11	20.53	18.01	11.05	16.51	26.18	24.16	2.04	20.05	18.17
KPNA6	8.7	9.79	3.49	1.15	3.1	2.47	6.57	5.75	2.27	5.18	16.68	4.74	7.63	12.73	6.11	8.24	7.3	1.27	9.07	10.03
VIM	32.44	21.16	388.56	2.34	37.7	0.23	295.74	0	5.81	114.46	0	4.33	499.99	0.35	184.51	0	58.26	103.83	0	0
FAS	7.74	20.77	0.81	0	0	1.19	0	2.73	3.35	10.6	21.83	6.48	5.86	26.45	5.4	0.79	14.94	1.09	0.62	0.47
RNASET2	180.61	142.53	34.81	101.28	108.42	162.27	36.8	136.94	191.71	40	77.35	536.17	180.09	110.62	55.47	47.44	155.2	9.29	57.22	42.99
CD44	18.61	111.22	29.69	43.3	41.93	16.67	65.71	37.73	119.42	159.33	788.84	167.21	101.93	579.8	38.7	176.14	68.94	7.25	251.51	52.5
KCNG1	0	0	0	2.36	0.61	0.01	7.09	0	0	0.11	0	0	0.2	0	0.69	2.19	0	0.08	2.05	0
AGPAT4	1.83	1.72	1.67	1.48	0.32	0.41	5.52	5.56	1.9	2.2	1.63	0.69	2.86	1.18	0.86	0.43	3.57	0.2	0.35	0.3
SLAMF7	3.86	0.27	1.58	0	1.1	0.13	0	0.11	1.29	5.63	0	1.41	5.78	0	4.24	0.03	6.78	2.04	0	0
BTN3A1	3.04	3.22	1.39	0.88	13.97	1.52	31.89	3.26	0.6	32.91	16.27	0.95	8.14	12.87	22.13	11.6	4.66	1.73	8.46	3.65
MIPEP	14.44	15.82	17.78	6.45	11.64	19.5	62.87	17.87	47.35	81.34	27.78	12.34	37.85	19.34	12.6	14.25	13.06	1.66	18.01	20.36
PRKCH	1.92	2.46	1.7	1.29	4.05	0.28	6.35	1.13	0.93	4.63	4.98	0.67	6.44	3.97	5.65	4.37	4.78	1.39	5.51	3.6
INSRR	0	0	0	0	0.83	0.01	4.18	0	0	0	0	0	0.01	0	0.04	0	0.03	0	0	0.03
IFNGR1	18.6	49.03	3.58	7.16	2.5	6.07	27.74	66.3	3.87	64.63	81.29	5.45	31.01	56.46	36.8	28.51	36.94	3.1	41.82	16.66
B4GALT7	30.12	14.02	14.34	8.27	21.76	20.32	81.65	18.4	22.96	19.35	20.75	50.36	29.06	15.87	14.01	16.8	27.36	2.21	15.47	15.08
SH2D2A	0.46	0.48	1.6	4.23	8.47	2.51	5.59	4.89	0.88	6.64	10.12	0.86	15.48	5.44	8.14	20.7	0.04	0.8	35.78	8.83
VRK2	6.72	8.26	3.11	1.63	2.61	1.29	0	3.61	0.83	10.19	10.45	2.27	7.37	11.95	8.17	30.65	6.51	1.14	24.54	12.09
TNFRSF1B	1.99	6.4	3.39	3.75	12.5	2.81	23	2.66	2.74	13.67	8.54	3.52	48.16	11.34	14.11	20.94	1.9	2.1	35.9	12.39
VEZT	8.56	14.98	7.92	3.08	3.65	4.24	23.9	17.34	4.73	29.29	16.95	11.09	13.64	14.93	18.35	19.1	11.2	2.69	15.53	14.26
POU2F2	0.03	0.06	2.43	2.12	25.92	0.04	1.3	0.68	0	1.38	0.49	0	1.33	0.96	1.75	0.64	0.01	0.34	0.38	0.35
BRD9	14.47	15.47	10.32	3.07	69.37	7.93	50.34	15.26	11.61	19.69	13.92	15.18	47.53	18.01	33.58	31.4	9.56	2.08	30.88	31.83
SNX1	43.45	45.31	14.12	2.97	6.09	14.16	14.62	22.53	10.96	32.16	50.13	12.17	25.6	42.69	35.14	33.64	45.05	6.43	24.23	39.09
TBPL1	14.44	20.09	17.09	7.76	17.75	8.76	41.8	11.75	6.3	39.25	16.94	30.64	21.99	17.37	14.46	15.91	16.86	3.35	21.37	32.23
ARNTL2	5.45	10.74	1.15	0.52	0.69	2.53	3.22	7.56	1.33	6.53	6.32	1.1	4.73	7.27	5.71	14.28	5.92	0.84	9.12	3.09
BCLAF1	28.48	27.62	4.82	2.94	2.49	3.94	36.23	8.28	4.69	34.97	48.56	6.58	16.02	36.31	16.61	28.01	36.05	2.5	37.16	30.36
SLC39A9	21.84	32.08	5.63	7.08	4.41	9.85	3.14	12.06	7.99	28.91	51.44	12.99	14.84	53.25	12.7	21.86	20.3	1.5	23.61	22.09
ANK1	2.37	4.65	0.08	0.1	8.81	1.04	0.29	1.16	1.98	0.08	6.6	0.93	0.85	5.54	1.83	0.77	1.02	0.17	0.59	1.88
IBSP	0	0	0	0	0	0	0	0	0	0	0	0	0.33	0	0.16	0.24	0	0	0	0
TFB1M	10.3	14.47	2.07	7.34	0	9.2	0	11.05	6.2	11.49	13.57	3.65	8.92	17.11	7.66	17.79	10.67	1.45	19.33	13.1
RABEP1	14.25	12.59	3.23	15.02	1.81	3.52	12.65	5.46	4.25	17.78	11.71	0.69	5.69	11.92	9.79	12.37	16.51	2.1	14.01	10.63
HMGB3	8.86	31.14	7.3	29.89	17.04	14.06	15.52	14.12	18.18	5.77	15.6	65.91	24.3	43.26	20.03	36.96	13.59	2.91	27.74	36.15
NUP160	8.63	7.22	1.21	2.09	0.79	1.36	4.41	1.49	2.33	12.24	20	1.3	5.12	18.57	8.95	16.42	10.4	1.19	18.75	23.37
BAK1	21.21	32.91	4.81	18.78	32.92	14.95	35.88	68.48	13	20.49	28.42	7.31	61.47	30	33.94	13.16	16.8	2.51	11.74	7.67
MUSK	0	0	0	0	0	0	0	0	0	0	0	0	0	0	0.2	0.05	0	0.03	0.04	0.04
IKZF2	0.4	0.35	0	0.03	0	0.14	0.35	0.07	0.3	1.26	0.45	0	0.19	0.41	0.69	0.48	0.16	0.06	0.13	0.27
GRN	532.6	100.64	76.1	184.13	285.62	124.16	290.4	353.62	335.78	278.44	156.02	313.38	448.74	155.46	172.26	129.5	152.92	15.92	156.03	201.35
FAM13B	7.21	6.76	2.28	0.5	10.81	1.03	1.83	0.57	0.9	2.57	11.85	1.17	1.34	4.52	3.78	3.07	9.64	1.94	2.42	8.21
ARHGAP31	0.01	0.04	0.65	0.01	0.73	0.01	1.15	0.06	0.01	1.04	0.05	0	1.34	0.23	1.03	0.28	0.06	0.55	0.14	0.28
CENPQ	1.31	2.37	0.12	2.04	0	0.43	0	1.01	0.39	5.57	1.12	0.88	7.07	5.72	3.47	7.57	1.89	0.51	5.99	1.93
SARS	109.33	143.05	54.27	65.82	39.66	293.22	25.12	93.87	92.59	46.74	343.33	115.94	68.11	133.49	60.82	152.99	164.34	9.25	132.99	79.09
RANBP3	34.52	25.34	18.27	22.63	22.45	14.6	23.34	15.11	10.71	15.78	40.92	11.98	27.21	30.7	39.69	37.32	38.55	3.97	31.48	46.97
ARID4A	2.93	2.77	0.75	0.28	0	0.58	2	1.29	0.4	2.99	11.88	0.71	1.49	7.09	1.78	4.94	4.73	0.51	4.27	4.54
EIPR1	16.32	29.81	3.01	9.86	5.52	7.77	0	29.08	11.96	7.65	14.55	14.13	26.01	23.44	16.09	24.1	13.17	1.19	38.75	32.21
PNPLA6	51.52	35.82	86.27	37.34	451.05	77.26	342.59	144.11	148.35	107.68	81.11	63.79	102.56	53.44	31.55	27.47	25.36	3.83	58.42	57.03
IFT88	4.54	3.89	2.32	1.2	1.02	2.36	0	2.59	2.37	4.35	8.84	0.41	4.73	9.1	4.45	10.13	3.14	0.59	7.82	8.56
ALG1	53.69	55.29	5.17	5.35	11.76	15.09	4.47	10.29	33.92	7.55	32.17	44.38	39.37	18.65	24.07	15.21	29.84	1.74	14.87	30.2
ZCCHC8	7.79	6.46	2.95	0.7	0	4.84	7.05	2.86	1.64	22.82	21.28	0.42	7.65	11.61	9.64	10.66	9.16	0.85	12.52	12.11
ABCF2	12.11	15.94	7.29	3.61	4.87	7.7	19.3	7.29	5.69	12.72	25.35	7.68	13.12	17.56	14.9	29.29	14.61	1.76	46.83	24.88
CHPF2	40.31	18.11	5.53	7.03	18.57	10.7	16.97	15.64	18.24	14.27	21.32	12.16	20.92	16.65	16.63	23.27	24.33	1.18	32.08	33.76
LRRC7	0	0	0	0.03	0	0	1.33	0	0	1.41	0.09	0	0.04	0.02	0	0.02	0	0.05	0	0.05
FUT8	47.76	33.38	1.59	1.4	10.41	7.9	5.11	7	4.68	2.51	14.04	11.36	13.55	21.2	9.89	10.76	28.3	2.06	9.8	11.1
UBA6	3.1	6.99	0.88	1.02	0.91	1.12	3.54	3.32	1.2	12.3	22	2.12	2.21	28.5	9.62	24.59	12.76	0.93	20.87	14.04
GAB2	1.8	0.96	0.67	1.94	0.74	0.9	3.56	1.57	0.37	4.93	4.1	0.35	2.42	3.12	4.84	8.73	2.39	1.41	7.03	5.51
ATP6V0A1	26.34	9.8	46.32	5.27	47.98	17.99	88.82	36.14	28.72	51.31	27.41	59.43	47.14	26.45	23.7	21.43	15.04	1.16	20.73	49.11
PIAS1	8.65	10.46	7.03	1.87	13.54	4.98	5.11	9.66	6.22	33.17	24.18	2.32	8.37	35.99	7.85	10.79	11.97	0.8	6.84	11.55
SLC4A7	2.01	3.65	1.17	1.45	9.54	0.31	7.98	1.03	0.46	3.55	2.61	8.56	1.04	4.78	4.98	7.68	9.41	0.52	11.09	10.29
APBA2	0	0	1.27	0	18.22	0	14.45	0	0.03	0.63	0	0	2.34	0	1.39	0	0	0.34	0.04	0.1
MAP2K3	27.56	57.23	13.91	6.32	48.4	24.06	27.59	90.27	18.42	26.76	63.86	19.59	96.35	55.38	29.46	37.39	19.61	2.92	56.46	28.5
EFCAB1	0	0	0	0	0	0	0	0	0	0	0	0	0.25	0	0.5	0	0	0.02	0	0
TMSB10	1439.75	4356.05	3658.01	9971.67	7551.15	3485.57	5950.48	23512.8	9302.32	4011.13	2441.98	9162.78	5123.75	5461.71	3574.25	3653.28	949.08	758.77	2541.54	2261.55
ASTE1	1.57	1.98	0.68	0.22	0	1.17	0	0.75	0.73	3.3	4.31	0.91	3.09	3.11	2.43	2.44	1.38	0.83	3.74	2.94
RNF19A	7.17	14.94	2.35	5.01	0.97	1.28	16.47	6.15	0.66	11.74	6.92	0.53	11.81	8.11	11.51	14.69	14.76	1.63	8.65	13.27
PEX3	5.09	8.87	0.96	0.57	0	2.75	9.71	2.92	4.51	8.8	9.31	4.74	2.83	8.48	4.32	7.17	9.87	0.65	6.13	3.61
GABARAPL2	60.12	62.44	72.01	165.28	16.15	47.36	93.78	146.15	73.97	208.2	177.7	91.78	70.04	103.24	60.87	74.47	76.82	13.23	75.34	52.16
MYOC	0	0	16.52	0	0	0	6.19	0	0	0.64	0	0	0.02	0	0.03	0	0	0.28	0	0
SH3YL1	121.23	42.53	3.42	22.79	8.86	10.13	4.74	42.15	24.71	86.73	69.62	8.35	24.08	118.45	31.21	140.17	142.6	5.33	163.85	101.72
FAM136A	44.7	49.56	16.21	13.98	8.36	30.96	24.1	23.86	34.8	77.72	63.32	22.8	43.94	56.64	43.09	49.98	36.5	3.96	45.8	48.53
VCL	16.8	30.63	17.45	2.82	0.95	4.37	19.44	10.3	1.84	15.23	18.66	3.33	31.61	20.38	13.31	22.72	11.1	3.45	32.66	23.84
DEPDC1B	0.8	9.28	0.39	1.62	0	0.4	0	2.29	0.69	6.36	3.22	0.5	5.22	15.82	6.65	10.13	0.78	0.27	11.01	14.18
DAPK2	2.32	0.22	1.55	0.01	7	2.32	2.77	0.49	0.55	5.08	10.45	0	4.69	5.68	10.95	9.74	1.47	0.67	10.61	10.85
NSMAF	9.61	6.71	4.36	1.67	2.18	3.76	38.96	2.74	1.66	17.99	12.44	5.38	6.46	10.16	8.58	6.43	8.55	1.95	8.42	10.21
ADSS	16.61	22.19	4.81	2.01	4.17	7.36	1.67	7.08	3.7	27.14	25.96	4.24	15.7	24.81	12.55	25.68	21.22	2.61	27.22	20.13
STAP1	0	0	0.36	0	0	0	0	0	0	0	0	0	0.72	0.04	0.41	0	0.06	0.21	0	0
TIMP2	25.03	13.59	71.35	17.65	14.83	3.07	145.17	59.54	27.52	47.01	3.61	51.46	66.53	13.4	24.32	29.33	30.76	20.8	33.69	2.75
RFC1	8.6	14.87	3.93	2.03	2.35	3.27	4.55	5.36	2.8	13.32	18.57	3.29	6.03	22.59	9.06	10.05	8.92	1.56	13.9	11.89
TBC1D23	7.77	9.69	4.47	4.66	5.28	3.18	14.73	5.44	1.98	27.32	19.41	3.68	11.33	13.99	10.93	11.18	8.23	1.93	11.6	6.02
CUL3	33.25	41.71	28.75	13.22	7.91	31.63	0.97	54.11	36.15	76.25	38.95	12.1	49.12	30.07	35.54	41.75	23.7	4.12	50.15	29.11
MYOM2	1.23	0.55	8.3	0	0	0.75	1.44	1.58	0.72	0.78	1.93	0	1.04	1.48	2.47	1.24	0.56	0.77	2.13	1.64
OTC	0	0	0	0	0	0	0	0	0	0	0.15	0	1	7.91	11.52	0	0	0	0	0.05
CYP46A1	0.02	0.03	0	0	1.33	0	0	0	0	0	0	0	0.2	0.05	0.15	0	0	0.03	0	0
AC118549.1	11.65	9.43	2.88	12.82	0.6	2.49	23.76	7.75	5.3	9.74	33.17	0.56	4.49	14.18	6.3	19.42	15.03	1.84	15.04	11.19
SLC18A1	0	0	0	0	0	0.03	0	0	0	0	0	0	0	0	0.25	0.7	0.08	0	0.93	3.36
USP2	1.34	1.21	2.33	0.16	3.22	0.07	4.71	0	1.7	0.72	2.31	1.11	1.72	2.46	2.81	2.17	3.26	0.11	2.24	1.18
CASR	0	0	0	0	0	0.01	0	0	0	0.78	0	0	0.01	0	0	0	0.03	0	0	0
TUBG2	12.24	2.74	11.89	7.05	13.89	4.39	27.9	9.15	5.93	1	6.37	2.44	8.76	7.25	11.11	15.17	6.15	2.08	10.53	12.08
RPL26L1	26.79	46.93	20.77	52.67	20.92	30.25	31.59	48.94	24.41	31.92	49.97	30.34	32.84	54.02	41.07	32.01	42.7	5.92	29.29	30.42
FLT4	0	0	0.51	0	1.8	0	2.99	0	0.06	0.89	0	0	3.75	0	2.1	0	0	0.29	0	0
NSUN2	20.2	30.41	9.59	2.73	7.16	13.36	4.33	20.79	5.04	27.37	63.66	6.28	56.52	56.4	45.93	55.69	25.4	1.81	41.47	34.39
FBXO42	8.12	4.3	2.49	2.13	1.6	2.35	26.01	3.03	1.34	6.6	9.54	1.09	7.54	9.3	4.63	8.27	10.17	0.64	8.94	6.63
MFAP3	6.76	6.9	0.42	0.31	0	0.16	0	0.62	0.08	1.88	13.45	1.43	0.77	8.05	5.02	19.15	12.79	2	10.87	10.36
MRI1	19.69	13.47	4.89	2.31	2.94	2.73	9.58	6.35	3.11	15.76	19.28	1.95	6.32	30.74	13.14	20.07	14.73	2.59	25.59	33.28
METTL1	9.67	15.44	6.41	4.4	21.58	19.87	27.73	8.88	19.29	23.55	13.51	29.32	36.93	15.03	12.46	16.62	6.99	1.02	19.15	13.67
HOXC8	0	0.08	0	0.11	0.06	0	0	0.08	0	0.99	0.36	0	0.5	0.34	0.38	0	0	0	0	0
AGA	20.72	16.33	4.5	7.18	0.4	7.08	2.56	2.37	8.36	4.15	7.27	13.12	6.59	6.19	6.87	7.5	37.14	3.34	9.17	7.4
PI4K2B	12.56	14.66	0.81	0.76	0.39	2.16	3	1.58	1.69	10.48	11.72	2.81	4.19	15.92	7.46	12.5	18.4	1.5	12.89	7.42
BOD1L1	3.61	5.5	0.72	0.23	0.31	0.41	1.54	1.46	0.31	5.67	16.35	4.65	3.02	9.75	4.55	6.3	6	0.52	4.6	5.23
MAT2B	28.66	33.84	15.71	12.75	5.85	10.15	11	24.4	8.64	99.45	80.39	14.44	21.42	55.05	31.52	24.38	25.22	5.29	25.94	16.81
TLL1	0	0	0.07	0	0	0	0	0	0	0.19	0	0	0.15	0	0.3	0	0	0.01	0	0
EDC4	29.85	12.87	22.94	10.15	21.74	18.96	71.64	13.08	20.9	39.13	31.36	28.19	22.34	28.81	14.29	18.61	17.61	2.05	21.56	32.04
TRIO	11.16	5.37	10.96	2.5	2.44	2.73	15.61	9.65	2.57	36.7	9.44	0	10.75	9.93	17.15	13.38	12.14	1.21	10.02	23.35
VCAN	0.12	0.01	0.71	0.36	0.51	0	6.03	0	0.02	5.56	0.02	0	7.71	0	6.77	0.24	0	1.88	0.53	0.18
CLEC16A	7.75	7.17	2.41	1.35	9.28	3.53	8.15	5.17	6.31	18.26	9.3	3.3	9.09	7.89	4.68	4.56	6.51	1.74	6.62	8.87
MSR1	0.5	2.45	0.31	0.1	4.14	0	1.17	0	0.94	10.35	0	0	2.58	0	2.76	0.91	0	2	0.69	0
CDH1	85.76	62.57	1.22	12.73	4.86	48.62	27.04	47	26.46	77.97	265.61	33.68	43.33	191.91	66.19	116.63	87.02	2.68	127.2	143.18
MTREX	14	19.16	4.68	3.05	1.85	4.44	8.98	6.75	4.29	15.14	24.63	7.14	11.38	32.78	24.82	36.85	27.18	1.78	28.01	19.69
DNAH5	0.12	0.85	0	0.54	0	0.02	0	1.08	0.07	1.1	0.01	0	0.24	0.03	0.42	0.38	0.37	0.02	0	0
ZFYVE16	6.04	5.2	1.1	0.25	1.41	1.52	3.48	2.34	2.15	9.68	12.26	2.99	2.81	8.17	4.74	9.28	4.58	0.93	7.22	9.19
RIPOR1	10.46	7.52	22.35	10.58	6.59	3.51	30.05	22.49	2.94	18.09	23.87	5.84	19.4	19.68	6.91	13.66	10.9	4.65	17.33	13.73
C6	0.82	0.44	0.25	0.16	0	0.05	0	0	0.12	7.75	0.55	0	0.2	0.02	0.09	0.02	2.38	0	0.02	0
RAI14	6.33	18.9	1.34	1.02	0.48	2.7	12.42	6.32	3.36	8.28	9.19	1.09	9.42	9.14	10.32	14.48	5.95	4.83	10.61	6.02
SOX30	0	0	0	0.06	0	0	0	0	0	0	0.45	0	0.04	0.32	0.06	0.35	0	0.04	0.39	0.51
PNKP	39.11	26.93	25.45	35.65	63.15	24.07	106.59	46.06	70.58	31.51	31.8	87.26	51.6	39.86	30.1	27.94	25.57	2.65	28.92	57.8
BEST2	0	0	0	0.36	0	0	0	0	0.1	0	0	0	0.02	0.2	0	0	0	0	0	0.08
PHLPP2	0.33	0.53	0.66	0.33	0.24	0.05	0	0.67	0.07	0.84	5.74	0	0.33	3.13	1.12	2.89	1.42	0.1	2.88	5.58
SPDL1	3.85	12.81	1.15	0.37	1.65	1.44	0	0.72	1.33	4.68	7.12	2.76	3.39	15.26	6.29	10.73	2.87	0.9	8.31	6.64
STAU2	9.97	10.73	3.19	6.15	2.54	1.93	8.22	11.13	3.24	11.46	23.23	1.92	6.77	16.21	10.09	24.56	9.23	2.54	21.86	11.48
SLC66A1	24.79	10.72	6.13	2.9	19.52	16.07	14.87	20.26	30.23	9.28	15.24	61.39	22.45	10.29	8.91	9.95	15.2	0.73	7.77	11.85
CTNS	15.08	4.84	3.61	0.67	2.23	3.16	11.34	2.87	7.64	5.44	22.67	3.8	4.81	6.57	8.02	7.03	16.89	0.73	5.84	10.1
RTN4R	2.8	5.71	0.07	65.72	0	2.39	6.44	18.82	3.36	4.04	7.37	2.59	4.09	12.18	5.35	7.76	1.61	0.07	13.13	2.21
PHF23	20.67	19	5.39	2.68	17.76	11.59	22.38	29.94	12.97	29.17	53.87	6.58	18.57	27.22	14.19	17.06	31.7	2.44	16.02	21.11
INPP4A	3.61	3.21	2.68	0.66	1.64	0.44	3.07	0.9	0.53	4.14	13.85	0.25	2.4	10.36	6.38	5.92	2.77	1.22	7.13	7.32
RAB27B	5	10.06	0.21	0	0	3.24	15.08	3.15	0.95	6.59	12.25	3.23	6.14	9.43	6.96	5.27	5.34	0.76	0.74	1.04
PSMA4	107.12	246.32	95.76	80.13	84.99	145.99	72.06	169.99	138.24	197.73	262.25	242.97	225.8	215.87	174.83	138.54	126.65	21.34	113.85	88.26
MYO16	0.61	0.35	0.48	0.1	0.2	0.01	0.86	0	0.23	0.32	0.09	0.58	0.03	0.09	0.18	0.34	0.5	0.04	0.26	0.04
LSG1	25.36	13.23	2.29	1.38	8.51	5.28	14.69	4.3	4.51	13.86	31.45	9.26	21.2	20.31	21.01	20.03	17.36	1.83	14.5	31.18
PARP3	12.81	7.56	4.37	0.69	8.41	4.1	12.4	7.08	2.11	25.12	18.62	10.58	11.48	13.09	16.45	7.54	14.9	1.13	5.42	7.5
TNC	0	0	4.19	0.03	0.34	0.01	6.42	0.01	0.01	4.71	0	0.02	21.05	0	3.12	1.13	0	3.59	2.5	24
THAP3	15.87	16.12	30.43	40.84	45.53	35.67	28.9	27.22	31.05	30.9	18.75	25.61	32.26	12.93	10.29	11.52	12.82	1.75	10.83	10.43
RIPOR3	1.03	7.5	0.57	0	1.73	0.1	5.51	0.02	0.09	0.33	0.02	0.7	7.36	0	1.59	0.08	1.29	0.41	0.07	0.08
TDP1	5.5	6.38	1.72	2.93	2.69	2.55	0.92	1.14	1.08	6.76	8.47	0.82	4.97	12.81	4.73	10.99	3.57	0.54	12.66	9.35
AIFM2	8.61	28.81	3.53	1.98	1.69	14.05	14.66	10.43	19.3	10.45	22.99	18.43	15.77	23.59	7.2	11.66	5.79	0.89	21.1	16.04
C2orf83	0	0	0	0	0	0.03	0	0	0	0	0	0	0	0.06	0	0	0	0	0	0
SPATA7	5.35	2.75	5.19	2.21	2.42	3.78	0	3.05	4.43	4	3.3	6.06	3.34	4.01	3.29	5.65	5.05	0.62	4.07	5.59
MED17	6.85	7.41	3.7	1.56	1.08	2.73	12.88	5.89	2.25	13.93	22.78	2.68	7.82	10.18	9.68	30.29	11.73	1.49	20.86	33.94
RETSAT	49.61	55.82	5.42	3.71	3.66	36.33	22.15	20.1	8.41	20.71	135.63	4.56	41.36	54.27	49.24	65.85	57.32	1.74	64.5	46.16
CAPG	103.15	234.59	167.17	492.21	558.37	164.35	339.42	1412.44	226.78	303.41	122.17	164.74	288.55	251.63	312.54	102.09	64.05	24.12	91.45	52.94
AP2S1	207.85	287.42	261.55	640.35	1161.25	371.31	729.92	653.88	693.78	365.78	109.81	1047.91	501.1	153.49	139.25	145.44	99.6	22.77	169.11	149.7
USH2A	0.01	0.01	0	0	0	0	0	0	0	0.36	0	0	0	0.02	0	0.05	0	0	0.01	0.03
TG	0	0	0.04	0	0	0	0	0	0	0.18	0.34	0	0.37	0.02	0.22	0.32	0	0.03	0.64	0.49
ADAM28	393.07	32.72	0.29	0.01	12.13	26.11	1.45	10.64	10.51	0.9	0.03	33.38	3.02	0.11	15.47	0.17	225.43	1.43	0.78	1.05
BARX2	3.79	8.32	0.45	0.34	0.92	4.85	0	6.45	2.55	14.59	19.33	5.27	9.41	5.65	9.44	3.9	7.29	0.32	0.94	1.01
DCUN1D1	5.73	7.9	1.57	1.91	2.2	1.37	15.31	3.88	1.23	5.85	23.67	1.94	4.12	17.75	6.75	12.61	11.18	1.46	10.41	6.64
JADE2	4.6	6.68	5.7	11.49	27.92	2.37	29.3	8.94	1.89	6.2	30.38	1.6	11.62	14.3	5.23	15.08	15.6	2.07	23.28	22.93
ZIC2	0	0	0	0.76	0	0	0	0.62	0	4.99	3.51	0	1.06	2.53	0.12	5.16	0	0.24	9.13	6.24
LCP2	0	0	0.99	0	1.52	0	27.71	0	0.31	19.76	0	0	14.05	0	16.33	0.09	0	2.33	0	0.06
TRIT1	7.24	8.55	1.55	9.27	0.98	4.69	14.27	5.11	2.82	19.54	14.41	0.77	7.71	18.15	6.57	13.41	5.67	1.09	13.09	20.14
ADRB1	0.23	0.82	0	0.08	0	0.12	0	0.15	0.28	0.44	0.03	0	0.4	0.66	0.75	3.07	0.11	0.03	2.85	0.27
GUCA2B	0	0	0	0.28	0	0.07	0	0	0	1.33	0	0	7.31	0.32	4.97	0	0	0	0	0
CUL7	14.27	5.54	3.07	9.37	6.14	3.18	10.12	3.89	3.44	4.11	11.14	1.77	7.72	8.77	9.7	16.73	10.76	1.66	10.85	9.72
CTNNA1	113.65	161.28	45.33	39.5	17.32	78.29	114.09	163.57	60.85	189.77	158.19	86.18	96.14	157.1	118.87	117.09	98.77	9.27	119.07	117.54
PHKA2	15.4	12.24	2.75	2.29	14.62	9	37.76	4.84	10.99	7.46	7.13	13.64	12.79	6.34	12.12	6.74	8.9	0.54	5.49	42.26
CNTLN	0.67	0.9	0.61	0	0.65	0.09	0	0.09	0.14	2.51	0.74	0	0.42	1.92	0.25	0.26	0.77	0.31	0.2	0.3
EPHA3	0	0	0.27	0	0.25	0	4.73	0	0.02	0.21	0	0	0.68	0	0.55	0	0	0.44	0.01	0
HSPA5	203.56	179.13	21.57	60.1	55.65	81.32	49.15	77.03	69.96	88.5	329.59	144.18	268.37	579.43	170.1	330.29	156.86	10.16	246.26	170.04
DSG2	17.21	19.47	0.23	3.44	4.04	4.59	5.28	21.65	5.06	46.61	91.93	9.62	16.15	106.63	47.65	83.11	25.52	1.37	55.23	38.11
GEMIN8	11.82	13.66	13.24	10.59	13.61	12.3	29.78	9.21	12.27	14.59	13.98	10.57	18.16	11.62	10.59	16.77	10.85	1.2	23.9	11.59
OFD1	18.35	12	5.06	2.55	9.86	5.9	18.63	16.2	11.63	16.47	15.94	36.69	11.59	13.61	15.54	21.06	7.73	0.58	18.11	13.34
GPM6B	0.29	0.17	2.16	0.21	0	0.1	0	0	0	0.34	0.22	0	0.24	0.2	0.33	0.55	0.19	0.6	0.4	2.12
MAGEC2	0	0	0	0	0	0	0	0	0	0	0.04	0	0	0.32	9.85	41.39	0	0.27	55.83	47.13
PREX2	0	0	0.18	0	0	0	0.29	0	0.01	0.59	0	0	1.9	0	0.44	0	0	0.38	0	0
WDR37	6.58	5.72	0.44	0.91	2.2	1.15	6.61	1.89	1.41	5.65	5.94	0.9	3.65	6.46	3.61	3.87	4.8	0.53	5.51	5.75
YTHDC2	5.57	4.92	0.58	0.12	0.68	0.86	2.33	1.43	0.71	5.19	11.62	1.91	2.49	9.97	5.09	3.55	4.94	0.5	2.71	4.69
CTPS2	7.2	8.99	2.49	2.27	2.6	5.47	5.24	15.97	13.52	30.98	8.58	6.49	6.78	13.88	9.93	15.91	6.36	0.64	15.24	15.72
ATP6V1H	25.54	28.21	35.75	26.8	20.53	35.7	45.63	85.25	54.17	164.53	34.4	24.4	48.18	21.07	16.97	13.99	27.32	5.14	12.36	14.22
POLR2B	31.82	46.73	4.94	6.72	3.07	5.9	5.7	12.38	4.15	8.99	69.63	2.83	15.19	63.82	19.87	28.07	32.29	1.9	33.07	32.53
FAM214A	8.47	5.32	4.77	0.84	1.21	1.94	17.41	4.21	2.39	16.37	8.16	0	7.97	5.86	10.4	3.61	7.53	0.93	2.88	3.3
ARAP2	1.7	4.43	0.16	0.03	1.17	0.57	0	2.12	0.36	5.58	6.22	0.72	1.04	3.45	3.18	2.16	2.08	0.19	3.06	1.51
TPR	18.23	25.57	1.48	1.96	0.85	3.44	1.4	5.83	1.32	8.01	22.85	0.87	12.34	22.37	11.33	20.91	13.81	2.56	19.35	17.02
CP	4.73	1.18	1.11	7.07	0.73	0.67	6.38	0.76	0	9.08	0	7.25	1.18	0	2.99	1.47	5.47	0.25	0	0
KIAA0556	7.77	4.52	0.64	0.22	1.8	1.1	4.82	3.6	0.65	7.91	21.89	0.73	4.21	12.88	6.43	6.23	8.56	0.72	3.77	10.41
DTNBP1	13.63	8.02	35.53	7.41	21.26	18.03	16.31	10.3	20.99	25.26	9.73	12.23	23.59	10.35	11.42	9.57	15.03	2.16	12.4	12.75
XK	2.24	4.94	0.56	0.15	0.46	1.2	0	0.86	0.31	3.61	5.92	0.35	0.42	5.67	2.33	5.65	0.88	0.15	6.18	3.01
ANO2	0.16	0	0	0	0	0.05	0	0	0	0	0.02	0	1.07	0.06	0.79	0.2	0.2	0.07	0.03	0
C12orf4	3.39	4.29	1.91	0.65	0.96	1.12	13.3	1.57	1.55	6.36	7.64	1.99	2.37	6.93	5.28	7.79	3.37	0.63	5.78	5.58
SCML1	5.68	4.16	1.06	5.6	0.57	1.07	6.81	1.37	1.83	24.3	6.58	2.27	5.56	11.74	8.83	18.18	3.08	0.42	13.24	9.59
WWC3	3.54	2.96	2.01	4.04	7.3	1.69	8.47	0.31	1.91	1.93	0.05	0.55	5.34	0	3.85	13.86	3.6	1.57	16.42	13.15
ARHGAP6	2.72	3.91	1.86	0.04	0.23	1.39	3.26	2.07	1.12	2.93	0.02	0.35	1.42	0.01	3.12	0.76	1.89	0.66	0	0
FAM184B	0	0.01	0	0	0	0	0	0	0	0	0	0	0	0	0	0.01	0	0	0	0
MAP4	42.16	28.59	43.14	12.77	12.86	19.6	74.48	44.74	16.11	35.43	47.82	11.66	50.76	53.37	25.52	46.3	32.51	10	49.45	41.04
GOPC	8.99	6.86	2.46	0.29	0.83	1.67	4.66	2.47	1.88	11.7	14.7	0.28	4.54	9.27	7.15	15.63	10.96	1.19	14.54	10.25
ROS1	0.76	0	0	0	0.06	0	0	0	0	0	0	0	0.18	0	0.01	0.05	0.74	0	0	0.03
USP28	10.55	8.39	0.85	1.11	11.27	0.7	0.68	0.59	1.3	2.3	13.47	1.17	2.47	10.37	12.03	32.25	10.35	2.05	24.67	27.34
HDAC9	1.83	6.94	1.35	1.21	1.79	1.09	9.55	2.27	0.86	27.42	14.41	1.98	1.58	5.23	1.88	4.36	8.58	0.66	0.1	0.14
TSPAN17	31.15	31.24	7.23	8.08	30.68	28.28	47.95	35.18	24.54	21.14	65.04	18.98	22.16	29.86	15.87	20.82	32.19	2.44	26.8	20.71
NOP16	14.02	52.83	5.09	12.92	26.92	30.11	29.07	35.22	44.25	66.45	33.89	18.52	37.58	50.09	19.34	30.6	16.38	2.31	43.88	42.73
CC2D2A	4.87	4.97	18.88	3.35	0.31	1.7	3.3	0.4	2.16	2.76	1.52	23.66	3.28	1.83	2.62	4.97	9.07	1.3	3.84	6.76
RRM2B	9.05	17.47	0.57	2.65	0.02	1.03	5.8	8.37	3.59	8.01	42.77	2.08	2.15	18.08	4.57	10.56	17.58	1.74	6.18	4.58
ZNF800	6.81	4.39	1.18	0.42	0.84	2.61	7.6	3.6	1.79	10.11	12.51	2.65	4.73	12.46	4.85	8.3	7.69	0.44	12.8	7.71
TNFRSF17	0	0	0.58	0	0	0	0	0	0	0	0	0	1.13	0	2.12	0	0	0.68	0	0
SNX29	1.21	0.82	1.77	0.41	0.5	0.44	10.24	2.25	1.95	0.93	1.15	0	1.9	0.81	1.19	0.97	1.73	0.34	1.71	0.87
LMO3	0.45	0.25	4.2	0.25	1.14	0.08	8.06	0.25	0	1.26	0.07	3.14	1.49	0.22	0.92	0.1	0.14	0.38	0	0.57
MRPS10	17.64	25.39	5.83	3.64	6.23	10.55	15.41	25.84	8.65	28.5	42.73	13.46	30.22	26.58	18.41	24.69	19.79	4.85	17.36	8.83
GUCA1A	0	0	0	0	0	0.01	0	0	0	0.41	0	0	0.07	0	0	0	0	0.07	0	0
RSF1	4.92	8.12	2.78	12.26	13.33	1.4	6.28	2.9	1.43	6.1	10.93	0.86	3.46	11.86	7.84	16.48	9.61	0.83	7.65	12.8
VPS13D	10.95	6.76	6.46	0.76	0.38	4.16	5.94	18.06	4.51	12.54	9.88	3.95	10.85	10.05	5.74	3.14	6.99	0.94	2.67	4.9
CELF2	0.02	0	3.68	0.02	4.6	0.03	5.39	0	0.54	3.67	0	0	1.15	0	2.15	0.01	1.2	1.18	0.09	0.09
FAM120A	39.86	48.08	5.18	1.65	7.27	16.25	23.15	8.62	17.15	50.67	65.86	16.58	29	46.92	26.5	32.45	47.63	5.2	42.74	32.69
R3HDM1	6.55	6.13	1.12	1.16	0.8	2.24	9.14	2.29	2.41	10.11	8.18	3.33	4.38	10.05	5.25	9.8	7.94	2.18	8.59	7.04
COL9A2	8.9	3.14	1.57	2.19	45.24	3.41	17.26	11.27	1.57	48.8	0.13	2.71	14.43	0.32	5.58	4.59	4.22	0.74	1.7	0.3
KITLG	6.14	19.95	3.47	8.56	0	1.27	2.82	1.5	1.57	32.21	27.78	1.41	8.21	17.8	5.81	16.18	17.13	2.06	10.56	3.22
ERCC8	2.64	3.18	1.09	0.84	0	1.28	0	1.25	0.39	2.76	4.07	0.63	2.13	7.36	3.3	6.85	3.66	0.44	5.51	4.83
ADAMTS6	0	0.25	0.23	0.07	0	0	12.42	0.03	0.01	0.55	0.02	0	0.47	0	1.33	0.38	0.07	0.13	0.12	0.93
H6PD	10.96	2.19	2.77	0.46	6.5	4.91	12.54	2.55	5.02	4.99	14.85	3.74	7.2	7.05	4.78	10.95	10.47	1.21	10.23	13.74
VAMP3	40.58	62.54	27.35	27.44	17.68	22.41	38.95	66.38	18.02	64.43	83.25	30.78	58.46	64.26	38.46	38.67	34.5	8.84	37.68	28.85
PER3	6.22	5.07	7.19	0.09	0.54	1.04	0	0.83	0.73	1.46	0.92	0.24	3.01	1.43	1.92	1.46	6.29	0.78	0.78	0.01
UTS2	0	0.99	0	18.64	8.33	0.16	0	23.01	0	1.18	0	0	2.36	0.37	0	0	0	1.46	0.26	0.03
TNFRSF9	0.02	0.35	0	0.52	0.19	0.09	0.74	0.16	0.04	0.85	0	0	0.31	0	0.87	0.81	0.82	0.07	0	0.83
EPN3	56.81	20.68	1.34	0.85	50.66	29.84	2.88	3.79	27.22	11.94	23.97	24.98	15.26	15.22	6.97	15.89	30.24	1.44	22.82	8.04
LTBP1	3.53	2.79	10.37	0.43	1.43	0.81	25.5	2.16	1.07	6.92	5.32	0.66	10.02	9.8	4.68	4.86	11.99	4.7	5.64	3.88
RCN1	15.34	14.54	20.52	27.88	20.86	33.55	45.18	22.73	33.66	169.12	182.97	24.24	38.36	72.58	56.26	217.22	12.81	5.69	230.1	180.04
ELN	0.03	0.04	34.83	0.03	36.12	0.09	219.59	0	0	3.28	0.04	0	27.88	0.1	5.05	0.22	0.06	9.05	0.14	0.38
RFC2	17.68	28.7	12.72	11.67	24.66	8.7	12.71	7.11	15.59	12.93	5.21	8.43	13.96	17.82	15.64	26.77	10.75	1.37	25.77	30.44
ARID1B	7.62	3.95	1.83	0.51	1.65	0.96	6.78	1.51	1.35	4.74	15.91	2.8	4.1	11.27	5.92	7.25	9.14	0.77	9.67	10.51
CLPTM1L	148.25	117.79	23.5	24.59	29.28	67.42	12.38	32.34	66.71	58.06	98.97	96.19	165.74	71.08	77.19	122.82	88.61	8.53	90.71	80.69
NEDD4L	110.85	64.61	15.19	60.94	55.75	134.53	1.48	50.85	87.56	16.68	24.26	140.53	76.28	19.57	38.64	42.65	46.45	2.7	33.09	30.56
FOXP3	0	0.03	0.29	0	2.41	0.02	15.56	0.02	0	1.7	0	0	2.83	0	2.04	0.12	0.06	0.29	0	0.06
PPP1R3F	0.77	0.66	7.92	2.87	2.97	0.7	0	1.21	0.6	0	2.61	0	1.21	0.29	2.28	3.13	1.5	0.65	2.35	1.4
HEXB	303.88	124.53	68.58	55.48	25.52	164.77	83.03	88.35	601.34	155.11	162.41	573.06	151.88	122.53	88.25	117.26	281.59	11.87	139.46	112.13
PTCD2	1.53	4.55	1.33	0.26	0.28	0.9	0	1.24	0.58	7.18	3.85	0	1.34	3.48	2.3	3.01	2.22	0.44	3.12	3.36
NEXMIF	0.07	0	0.37	0	0	0.02	0	0	0	0	0	0	0.01	0	0	0.01	0.02	0.01	0	0
JKAMP	18.15	25.02	6.39	11	0.81	5.55	4.94	18.83	7.63	35.29	49.95	3.28	25.08	47.79	18	19.4	23.1	1.89	17.24	16.58
DKK3	146.73	6.08	32.03	4.84	5.11	2.49	64.52	1.76	52.41	26.73	0	40.32	70.41	0	18.6	9.95	108.9	8.42	5.54	1.92
ARHGEF5	18.12	10.18	0.75	2.02	3.38	5.77	7	14.29	4.19	12.28	35.19	4.44	9.34	25.21	12.55	26.39	10.45	0.81	32.7	34.14
NFE2L3	6.68	15.02	0.34	10.73	0.64	1.91	4.57	15.89	0.8	8.66	8.38	2.59	20.22	17.28	25.67	121.13	6.19	1.04	133.66	49.35
MCUR1	3.72	6.13	4.23	5.92	0.33	2.07	13.7	6.64	3.28	10.07	12.71	6.28	9.39	9.21	8.81	9.1	4.64	1.61	11.36	8.13
LIMA1	31.48	60.99	12.95	3.28	11.08	11.66	21.84	52.56	5.36	126.24	137.6	2.23	29.81	143.9	48.96	19.03	34.69	4.03	17.77	9.03
LETMD1	83.94	44.42	21.18	26.27	28.64	46.97	66.55	20.22	31.45	72.1	57.41	24.17	23.37	85.29	64.85	98.5	76.68	3.2	104.56	124.51
SLC4A8	1.93	0.98	0.01	0.3	1.14	0.16	0	0.23	0.43	2.75	0.06	1.31	0.74	0.41	0.51	2.14	3.44	0.15	1.49	5.74
LAMC3	0	0	0.66	0	1.89	0	1.2	0	0	0.29	0	0	7.73	0	0.94	0	0	0.5	0.01	0
PTGER3	0.03	0	1.05	0	1.15	0	8.05	0	0	1.78	0	0	0.75	0	0.45	0	0.12	0.62	0	0
TNIP3	0	0	0	0	0	0	0	0.04	0	0.19	0	0	0.22	0	0.35	0	0	0.15	0	0
MAPK9	12.05	14.3	2.78	1.74	2.02	4.25	4.2	6.12	1.94	12.6	32.02	3.19	8.81	23.54	11.81	25.44	23.35	3.1	31.81	21.3
COL23A1	0	0	0.57	0	6.19	0	7.28	0	0	0.27	0	0	1.52	0.1	0.57	0	0	0.04	0	0
BCAR1	66.58	49.64	10.76	18.25	29.11	24.12	60.46	63.67	30.09	40.82	59.87	33.55	58.33	62.3	27.95	26.45	71.26	3.24	38.12	21.71
FAM160A2	25.44	28.37	18.07	6.18	61.57	10.05	71.15	42.58	10.78	53.25	22.59	6.5	35.7	39.46	39.02	18.37	9.15	1.46	27.35	28.98
HERPUD1	68.58	73.72	23.02	54.19	79.36	68.8	86.29	40.56	19.14	58.39	259.86	43.65	66.75	190.37	45.75	82.16	93.1	11.08	69.27	24.61
HOMER3	1.03	1.79	29.23	42.74	27	3.49	50.14	43.01	1.31	17.33	27.11	4.51	19.11	16.42	10.24	15.75	1.28	3.52	8.03	6.39
RAD51	3.33	9.91	1.05	0.52	0.5	1.08	7.49	0.76	2.57	11.01	1.92	4.87	11.54	10.89	10.44	9.95	1.42	0.36	14.7	6.9
POLQ	0.25	2.83	0	0.04	0	0.04	0	0.03	0.3	2.04	0.02	0.3	1.03	2.34	1.45	2.1	0.03	0.15	1.86	2.89
PIK3CB	13.52	18.22	2.87	1.92	1.32	3.08	3.93	8.86	3.22	20.67	64.03	2.74	11.28	38.78	16.81	19.29	19.46	2.25	11.28	9.09
CYBA	935.67	684.08	187.57	515.17	2281.96	1102.03	508.5	1669.23	1782.4	296.46	450.79	439.21	844.06	281.8	379.38	339.66	459.33	51.28	473.68	611.17
THOC3	33.98	45.81	5.6	38.73	6.12	10.83	0	12.31	14.34	38.33	44.98	27.02	26.25	51.34	33.33	69.84	17.84	3.38	81.36	53.86
HEBP2	27.35	27.06	33.57	23.6	33.05	53.99	87.36	104.01	40.19	188.1	78.86	49.71	24.68	83.74	39.06	34.2	43.07	4.74	35.44	19.24
MPHOSPH9	2.39	7.33	0.78	0.64	18.85	1.67	1.08	0.49	3.45	11.18	6.37	0	4.44	10	3.83	7.92	2.95	2.04	4.39	3.77
PLEKHA5	9.87	11	2	1.41	0.79	3.14	9.91	4.23	1.54	5.53	11.17	2.21	4.7	9.29	7.67	6.76	11.47	1.39	5.35	4.12
PRSS8	207.78	113.69	2.85	199.68	308.72	193.34	100.42	151.9	206.35	140.67	236.9	219.32	225.18	248.48	137.03	215.43	130.5	4.65	216.3	185.76
SIKE1	14.07	13.31	4.6	88.99	1.28	6.06	4.14	21.81	16.33	19.33	24.46	15.56	12.1	33.22	14.46	33.93	12.06	2.65	20.57	22.09
RRP12	9.3	10.02	3.92	4.11	26.2	14.46	27.86	10.31	17.44	18.17	18.83	13.61	23.34	13.6	9.04	11.96	9.27	0.39	14.49	9.58
FNIP2	9.77	7.26	0.71	0.43	0.89	1.59	2.25	1.29	3.04	4.04	19.64	0.61	3	10.14	4.43	15.04	19.61	1.15	8.07	8.18
MSMO1	54.75	136.86	2.94	121.86	10.88	9.07	4.36	88.46	46.34	19.81	68.43	69.1	19.9	125.14	24.93	87.23	24.52	2.19	50.72	22.46
TTC17	23.17	17.53	4.45	5.67	9.73	10	20.99	10.06	6.94	37.83	54.57	7.42	21.01	53.27	19.73	53.68	27.58	0.99	40.96	54.92
ALX4	0.01	0	0	0	0	0	0	0	0	0.1	0.05	0	0.01	0.06	0.04	0.08	0	0	0.01	0.11
FSTL4	0	0	0	0.05	0	0	0	0	0.02	0	0	0	0.01	0	0.46	0.46	0	0.01	0.59	0.45
FOXN3	8.46	4.02	4.48	0.35	3.52	2.51	5.77	0.67	2.17	3.56	17.16	0.6	4.4	12.12	4.72	6.79	16.12	2.95	5.97	9.31
METTL24	0	0	0	0	0	0	0	0	0	0	0	0	0.18	0	0.42	0.58	0	0.24	0	0
AKR7A2	98.47	84.56	45.23	88.37	51.66	53.35	17.97	95	48.86	41.97	48.43	12.25	80.62	82.74	59.56	42.06	46.68	7.56	50.01	35.07
MRTO4	16.83	29.36	12.98	6.61	26.97	20.34	14.31	18.67	41.63	31.83	24.96	35.17	33.5	29.34	18.2	22.22	16.94	2.19	23.9	23.48
NNAT	0.21	0	0	0.15	0	0	27.02	0	0	0	0.49	0	0.64	0.92	1.63	2.41	0.41	1.14	0.42	2.82
USE1	52.25	38.76	35.86	78.66	24.42	36.63	13.35	27.25	50.08	17.11	19.08	56.35	28.54	16.87	21.96	18.58	34.9	4.83	19.14	20.27
MCF2L2	0.17	0.17	0.53	0.06	0.5	0	0	0.34	0	0.36	0.51	0	0.13	0.11	0.35	0.15	0.12	0.1	0	0.15
NRIP2	0.45	0	0.63	0	4.27	0	1.06	0.08	0.36	0.84	0.34	0.54	1.74	0.63	1.04	0.56	0.38	1.48	0.36	1.38
LAMA3	20.8	24.39	0.91	0.34	1.83	4.4	7.79	60.97	4.11	11.08	18.21	2.33	14.48	18.88	29.55	9.45	17.57	0.54	1.41	2.05
AP5M1	10.39	15.37	0.28	1.06	5.86	0.75	3.07	0.99	1.48	4.65	25.28	0.59	2.32	19.27	8.15	12.4	16.48	2.38	10.79	9.71
ANAPC4	8.92	9.54	7.17	1.05	12.71	3.83	2.62	4.27	5.74	5.93	12.37	5.43	6.59	11.18	10.21	5.38	4.88	0.9	5.82	9.16
KCNQ1	32.46	28.51	1.68	2.22	16.46	23.77	4.06	19.75	15.65	9.24	28.13	13.46	7.94	32.19	15.22	47.46	54.61	4.33	70.2	32.18
TRAPPC3	54.03	63.06	166.43	21.23	11.54	35.6	6.27	61.72	40.94	20.71	74.63	36.28	53.31	48.33	39.42	52.43	56.59	6.03	36.54	37.95
THRAP3	19.73	32.41	8.67	3.85	10.48	7.14	15.72	13.39	7.56	22.31	58.04	4.39	22.45	45.03	17.41	21.64	22.98	3.18	21.56	28.38
PHPT1	164.29	144.35	160.4	249.07	388.25	178.78	204.04	113.69	572.65	215.53	125.4	415.4	135.21	107.02	106.29	67.07	135.95	16.65	64.62	126.39
ENTPD2	0.91	4.74	1.08	7.69	5.48	4.56	18.18	7.85	2.7	13.1	17.89	2.53	13.88	35.12	7.82	21.76	1.48	0.57	39.12	5.95
LY75	7.53	7.29	0.45	0.29	0	1.46	0.43	3.21	0.69	8.02	11.97	1.26	1.57	15.36	7.88	27.98	10.23	0.96	38.45	26.7
ARID4B	7.21	5.36	2.13	0.9	5.63	0.99	7.24	2.34	0.82	10.09	13.82	0.66	3.68	12.38	3.76	12.32	7.97	1.12	9.36	11.27
OPN3	6.03	6.06	0.2	3.62	1.82	2.96	4.08	3.26	1.86	12.32	11.52	1	7.06	13.33	7.29	10.65	4.4	0.93	8.97	12.32
SDCCAG8	18.22	30.86	25.58	42.72	32.36	11.34	71.42	31.5	16.51	35.95	34.66	39.85	49.16	23.82	26.48	18.68	23.99	1.34	7.62	11.89
PTPRN	0.43	0	0	0	9.12	0.31	0	0	0	0.16	0	0	0.25	0	0.06	0	0.53	0.04	0.06	0
HHAT	1.63	1.28	0.04	0	0	0.52	0	0.24	0.48	1.99	0.88	0	0.96	0.88	2.17	1.51	3.12	0.15	0.21	1.07
KIF1B	5.76	4.46	2.51	1.19	1.32	1.12	3.93	2.32	1.87	3.88	11.16	2.66	3.84	8.45	3.15	8.24	10.76	0.48	7.06	9.23
FOXC1	0.56	1.32	0.12	0.4	0	0.32	1.15	4.04	0.2	7.3	6.83	0.55	3.97	5.55	1.64	1.8	1.51	0.28	1.14	0.12
TBC1D22A	18.65	18.52	4.16	4.31	13.95	16.31	21.82	16.9	15.97	8.26	13.2	24.63	18.42	11.43	11.83	11.05	8.75	1.82	13.47	12.92
SYNE2	47.72	19.83	1.94	2.97	13.34	6.9	27.7	4.64	10.75	24.92	7.72	13.57	21.04	8.98	14.7	5.11	88.39	1.67	8.03	10.33
PLEKHH1	13.62	6.73	0.46	0.65	2.43	4.47	2.69	3.23	3.67	37.41	10.76	7.97	4.95	20.35	14.13	9.36	10.91	0.23	7.14	17.76
ATP9A	13.7	4.43	3.9	0.86	1.68	3.18	6.56	3.7	3.54	7.63	20.38	1.38	6.99	14.68	12	24.22	17.37	1.22	30.7	20.94
CBLN4	0	0	0	0	0	0	0	0	0	0.65	0	0	0.01	0	0	0	0	0	0	0.02
CHRDL2	0.88	0	28.9	0.07	16.73	0.65	80.21	1.02	8.81	0	0	0	21.42	0	1.27	0	16.95	7.56	0	0.04
FAM168A	7.11	5.11	2.27	2.31	0.57	1.02	4.76	1.7	1.51	7.97	12.8	2.2	4.46	9.97	5.2	15.4	10.18	1.09	10.01	18.43
RELT	0.52	1.82	0.31	1.51	2.05	0.09	9.47	2.01	0.48	14.32	2.88	0	10.48	7.34	6.17	4.96	0.21	0.29	4.79	4.97
GALC	10.38	5.46	2.31	2.77	0.2	2.04	7.76	3.69	1.83	43.93	92.16	1.73	7.6	39.85	16.97	9.3	20.75	0.92	5.3	14.58
NOP58	25.44	50.39	8.61	7.41	22.31	14.1	0	13.9	18.63	28.29	58.32	143.49	30.82	63.7	25.27	59.38	34.92	3.92	85.34	47.31
SZRD1	43.83	49.39	24.51	28.95	18.12	23.4	46.18	29.18	22.47	20.52	95.23	10.99	57.35	54.22	29.4	52.42	65.02	8.03	51.6	41.73
KCNH2	0.19	0.26	20.24	4.39	0	0.47	1.37	1.69	0.89	2.83	12.05	0.31	1.79	12.23	3.03	11.41	0.22	1.1	16.34	12.27
CUL1	14.98	22.85	9.67	2.7	3.62	7.6	17.4	10.21	7.09	11.12	33.2	2.28	12.99	25.77	16.74	30.04	17.41	2.19	33.96	29.76
FAM114A2	5.61	6.88	1.69	0.4	0	1.49	1.8	2.43	0.38	5.08	16.74	3.1	3.61	11.2	5.57	8	10.14	0.67	7.81	4.91
CYFIP2	14.64	23.25	22.9	15.16	33.81	7.33	32.64	17.05	35.89	7.71	15.67	44.27	5.57	15.71	8.47	5.59	7.33	1.19	6.46	7.57
TAB2	12.87	11.94	4.66	0.84	2.21	3.41	5.12	8.92	2.61	13.15	23.07	2.34	10.06	21.83	10.05	16.04	11.56	3.07	18.57	10.6
GINM1	19.03	13.28	7.93	4.17	1.71	5.19	8.13	9.16	5.48	9.01	14.94	6.43	19.66	15.21	8.76	12.47	22.15	2.75	12.18	4.96
EIF2AK2	5.47	5.95	1.01	0.41	8.49	0.92	0.87	2.14	0.56	5.96	19.03	0.74	3.31	9.65	8	11.46	6.85	1.21	13.21	13.2
USP36	13.17	7.58	12.56	7.2	18.06	8.42	20.76	4.81	12.75	26.26	21.94	10.26	31.59	14.37	14.3	29.11	17.06	2.86	38.06	37.85
KMT2C	6.45	3.78	0.89	0.45	0.84	0.81	1.79	1.01	0.37	6.25	11.17	0.14	2.02	6.71	6.45	10.36	8.89	0.52	6.46	11.28
MCOLN3	1.68	0	0.21	0.04	1	0.29	0.21	0	0.33	0.27	0	2.08	0.4	0	3.5	6.86	1.11	0.01	3.84	0.28
CCDC85A	0.8	1.69	0	0	0	0	0	0	0	0	0	0	0.11	0	0.06	0	2.03	0.02	0	0.22
PUM2	17.38	20.09	6.5	3.24	1.34	5.91	9.02	6.34	4.49	25.45	68.01	2.22	11.12	42.65	14.08	42.72	27.31	2.9	44.98	30.95
MRPL43	90.86	103.71	73.19	76.61	53.8	77.34	47.94	84.19	56.58	78.06	106.24	63.58	72.03	80.56	59.19	38.18	79	9.33	29.55	23.8
ITIH4	13.23	1.25	13.74	0.21	55.93	3.95	98.98	0.11	5.99	10.35	0.02	0.98	8.78	0.43	1.16	0.72	2.99	0.1	0.59	0.1
ITIH1	0.2	0	1.43	0	0.33	0.08	0	0	0.04	0	0	0	0	0	0	0.23	0	0	0	0.1
HPF1	10.75	10.04	13.36	7.19	11.37	6.8	0	4.08	4.8	17.97	16.85	6.04	10.81	18.97	14.16	15.46	15.28	2.46	7.81	10.99
ZFR	18.55	18.79	5.07	6.81	2.94	5.52	6.28	7.13	3.48	15.91	38.23	5.45	11.67	19.12	26	33.18	29.42	2.68	28.93	22.43
ZNF280C	0.65	0.5	0.1	0.09	0	0.12	1.25	0.12	0.01	0.33	1.04	0	0.34	0.9	0.42	1.54	0.61	0.09	1.66	1.42
NPFFR2	0	0	0	1.9	0	0	0	0	0	0	0	0	0.03	0	0.6	0.92	0	0.06	0.06	0.14
PHF21B	0	0	0	0	0	0	0	0	0	0	0	0	0	0	0	0.67	0	0.01	0	0.13
TRAF1	0.86	0.35	3.45	0.05	3.95	0.22	25.23	0.25	0.06	4.3	0.72	0.36	3.01	0.76	3.28	3.77	0.74	0.31	2.24	3.43
RC3H2	6.9	7.48	4.57	3.13	10.83	3.47	1.84	4.82	9.58	28.62	18.3	15.59	6.55	14.11	4.93	12.34	7.17	0.95	9.53	11.54
IL17RB	5.93	17.32	0.74	3.16	6.06	1.41	3.3	0.63	2.4	6.97	24.98	4.89	8.01	21.7	15.28	28.95	8.48	0.36	16.07	21.43
TRAF3IP2	56.16	43.51	14.86	28.65	0	65.27	64.75	47.74	34.36	36.71	18.34	41.77	34.9	34.54	14.55	20.08	59.17	2.17	22.9	23.71
GYG2	6.59	6.11	0.35	3.2	1.94	3.24	2.23	2.52	1.96	0.92	5.4	0	3.56	7.07	4.72	8.67	4.66	0.23	6.63	11.35
DCBLD2	5.86	2.45	0.99	0.85	1.5	1.03	6.01	22.72	1.64	0.76	3.31	0.55	1.85	1.12	1.91	8.83	4.81	0.68	4.69	7.5
SERPINB3	0	0	0	0	0	0	68.9	13.9	0	2.2	0	0	0.58	0	0.12	0	0	0	0	0
SOAT1	10.86	7.25	0.92	0.62	0.62	3.2	0	0.07	1.95	3.46	0.78	3.36	2.35	0.61	5.17	10.18	18.23	0.49	9.31	13.59
PKP2	10.86	20.28	0.23	9.29	0.79	4	0	3.56	2.29	6.51	42.59	3.62	7.04	39.71	16.24	17.13	9.89	0.69	20.25	10.91
MSH4	0	0	0	0	0	0	0	0.05	0.01	1.01	1.11	0	0	0.99	0	0	0.04	0	0.02	0.02
F7	0	0	0	0.06	0	0.1	0	0.09	0	0.31	0.03	0	0.44	0.17	4.14	1.92	0.08	0.03	0.63	0.28
GDI2	80.47	136.13	27.44	79.92	47.94	79.95	52.17	41.99	55.63	130.68	163.45	28.29	97.08	168.2	103.28	102.98	116.08	13.45	108.77	79
PRDM1	0.27	1.05	0.45	0.17	1.04	0.39	4.9	3.39	0.37	2.98	0.39	0	6.53	0.09	3.98	0.81	1.15	0.69	3	0.16
ATG5	10.67	14.42	4.47	5.47	0	5.8	10.81	8.87	5.8	22.13	22.86	6.07	8.92	19.3	13.67	15.36	11.65	1.58	13.6	8.25
TMCC3	0.02	0.83	0.45	0.03	3.66	0.01	2.73	2.4	0	5.41	14.86	0.27	1.13	7.79	6.12	4.9	0.01	0.42	2.77	2.74
PITHD1	38.33	30.38	34.92	9.66	17.71	25.17	45.32	19.74	29.09	60.64	46.83	23.97	52.62	29.86	30.81	64.14	28.21	4.02	39.37	27.75
MTA3	24.77	19.92	14.57	17.1	28.38	27.56	6.36	34.73	11.94	25.27	49.75	20.21	30.71	39.57	20.72	24.08	18.1	4.5	18.69	16.67
USP13	1.27	0.94	0.77	0.17	1.02	0.33	2.23	0.1	0.27	1.16	1.5	0.45	1.06	2.87	0.83	2.99	2.89	0.3	1.35	1.32
ATP11B	49.39	17.76	1.89	1.5	2.42	6.14	2.29	7.27	7.5	7.05	12.56	10.88	12.62	10.57	9.23	14.02	44.08	1.33	6.19	8.54
LAMC2	5.12	28.33	0.71	7.57	1.25	2.7	23.3	264.88	4.37	20.09	11.99	9.32	18.18	21.16	46.94	98.28	7.28	0.53	52.78	40.69
CDK14	1.19	0.27	0.76	0.14	0.18	0.17	3.96	0.02	0	0.46	0	0	0.58	0.04	0.41	0.34	2.55	0.99	0.12	0.87
SEC61A1	161.91	202.29	23.56	32.51	72.83	112.52	137.19	72.52	112.1	73.57	185.17	112.18	135.73	151.14	69.43	89.46	100.48	6.34	89.92	105.41
PPP1R12A	6.48	5.77	9.77	0.97	14.22	1.94	18	2.67	1.18	10.16	13.8	61.58	5.04	11.4	7.04	12.29	6.15	2.14	6.68	10.41
RASGRF1	0.22	0	0	0.18	0.35	0	4.81	0.01	0.03	0	0	0	0.11	0	0.05	0.13	0	0.02	0.06	0.16
CAMK2B	0.45	0.03	0	0.03	6.29	0.2	0	0	0	0.1	0.02	0	0.09	0.07	0.45	0.36	0.05	0	0.33	1.08
CROCC	6.59	3.5	4.66	2.21	6.1	3.73	30.23	10.67	4.73	5.28	11.39	1.41	17.93	8.92	10.02	8.36	6.71	1.03	8.65	8.11
POLR3E	22.95	21.33	5.44	3.6	7.57	9.44	7.66	8.05	8.14	12.61	28.86	2.69	20.08	22.21	19.34	26.21	22.86	2.27	34.29	31.98
ATP2B4	2.14	3.96	30.86	1.28	1.94	0.93	24.42	5.84	1.08	7.55	1.74	0.9	8.6	6.32	6.62	7.47	1.41	1.98	9.77	10.74
ZC3H11A	39.18	35.49	7.06	6.39	3.22	9.08	25.27	10.49	5.49	42.48	85.56	9.76	20.27	77.41	25.38	58.36	37.9	3.81	62.58	56.39
RIOK2	11.48	9.17	6.72	6.64	5.28	9.15	6.83	5.98	9.97	13.73	17.89	10.39	7.68	12.49	6.65	6.72	5.93	1.58	8.34	9.57
YIPF1	17.7	31.86	3.71	7.8	13.84	14.31	11.34	14.43	12.54	22.01	28.18	7.15	19.66	15.6	15.65	10.79	16.64	1.81	9.11	7.95
NDC1	5.75	14.92	0.81	2.7	0.75	2.4	0	2.59	3.14	13.94	14.56	8.28	7.06	29.05	6.51	16.36	5.22	0.8	16.01	12.31
DGKG	0.42	0.81	2.17	0	0	0.06	2.48	0.03	0.31	8.13	0	0	0.3	0	1.47	0.38	0.15	0.14	0.26	0
FLYWCH1	14.04	9.05	17.77	7.4	23.04	6.82	81.32	15.98	7.5	21.59	17.23	6.99	31.56	15.13	13.92	9.23	9.91	1.14	11.43	10.44
UNKL	3.54	1.19	1.13	1.98	0.49	0.88	0	1.42	0.24	1.52	9.05	1.86	4.97	6.25	3.66	7.73	2.39	0.88	7.51	5.38
TBXAS1	23.36	27.21	4.21	0.81	0.9	6.32	19.29	6.74	13.9	5.25	0	20.98	13.55	0	6.2	14.18	29.58	1.93	9.43	4.09
PARP12	10.27	9.98	5.52	0.62	50.61	6.02	57.19	21.14	6.19	26.85	10.29	15.89	19.83	11.52	45.5	20.37	6.82	1.64	36.41	19.37
ALDH18A1	43.95	47.52	3.35	31.97	15.34	22.24	4.11	21.59	18.64	53.87	65.69	16.97	22.96	79.81	37.8	52.69	49.3	2.2	46.36	65.66
TARBP1	21.47	14.55	5.01	1	25.17	9.71	28.09	5.06	10.72	16.54	11.67	3.99	16.94	15.96	18.24	14.09	9.57	1.46	7.94	22.17
GATB	9.25	12.5	4.98	7.87	0.29	9.6	0	8.72	12.08	10.04	14.25	12.38	7.06	11.83	4.15	5.18	8.72	1.27	4.44	8.87
MXD1	2.75	4.84	1.21	1.55	3.9	0.95	4.93	9.73	0.66	73.77	6.1	1.81	13.71	20.78	32.74	6.84	2.83	0.77	2.78	2.12
CDK17	4.48	4.18	1.4	0.65	1.5	0.55	3.56	1.13	0.61	8.97	7.85	0.44	4.38	8.53	7.21	4.79	7.62	1.04	5.67	7.79
DNAJC25	3.66	6.61	2.56	3.88	0.14	1.53	0	2.54	1.89	8.59	9.58	4.69	4.77	8.53	2.97	4.48	3.98	0.62	4.87	5.53
SLC2A3	0	0	5.88	11.28	66.37	0	49.4	0	0.01	38.25	0	0	36.57	0	13.37	14.12	0	1.35	29.22	1.89
PSD	2.01	0.72	1.32	0.81	0.79	1.16	42.12	0.24	0.68	1.43	1.03	0	1.96	0.89	2.14	0.27	0.69	3.12	0.09	0.22
CTDP1	10.07	9.42	7.01	8.41	19.36	7.21	28.23	13.64	6.54	14.52	22.97	4.86	18.06	16.79	10.68	7.91	8.87	1.05	11.96	10.62
YBX3	79.08	71.5	116.84	100.23	15.03	55.05	74.48	76.84	25.57	122.4	118.76	42.26	108.62	83.74	68.8	109.1	65.13	21.83	158.68	32.79
STYK1	4.91	4.05	0	0.66	0.47	1.35	0	1.19	0.67	5.28	0.36	1.37	3	2.35	5.43	2.38	2.04	0.04	1.39	0.85
WNK1	15.92	7.45	2.28	1.03	8.34	2.26	8.47	2.23	1.26	7.53	22.52	1.03	8.36	17.02	13.63	21.48	20.75	1.9	20.58	23.06
CCAR1	18.38	20.77	5.2	2	24.53	4.27	15.27	4.8	6.55	12.97	30.65	87.11	13.52	24.63	15.6	20.19	17.99	2.37	15.31	31.65
OGFR	24.94	23.62	20.8	17.67	69.68	25.49	62.89	45.41	17.54	34.94	34.19	18.62	49.57	27.81	38.12	34.3	23.74	2.14	63.92	46.1
GNA15	3.54	4.96	2.25	0.2	1.56	4.59	30.54	39.85	3.44	14.05	2.56	1.25	6.93	1.76	3.22	0.59	6.1	0.55	0.12	0.03
CREB3L3	0	0.22	0	0.19	0	0.08	0	0.06	0.16	0	0	0	1.67	0.43	8.99	0.64	0	0.04	0.3	0.13
PIGV	11.66	11.98	1.88	0.77	2.3	4.64	1.75	5.12	2.81	9.99	24.26	3.56	4.49	9.88	5.58	10.9	11.56	0.39	9.81	11.38
PTPRU	3.37	8.32	0.7	2.95	2.42	1.95	10.36	3.04	9.78	11.44	35.02	0.73	9.21	28.35	7.92	10.31	6.78	1.04	11.66	2.65
SNRNP40	20.32	28.77	10.2	11.66	19.33	10.42	0	8.85	6.33	7.96	31.49	22.29	34.44	33.54	18.71	29.89	12.75	2.34	30.4	23.69
RIMBP2	0.02	0	0.22	0	0.68	0	2.27	0.07	0	1.19	0	0	0	0	0.54	2.04	0.25	0.04	1.94	1.08
COL11A1	0	0	0	0	0	0	2.14	0	0	7.13	0	0	1.01	0	0.28	0.04	0	0.51	0	0.13
QSER1	2.76	4.04	0.57	0.14	0.47	0.87	1.96	1.01	0.58	4.54	6.43	1.08	1.93	6.67	1.99	4.34	3.21	0.46	4.77	5.97
MPC1	43.79	82.64	28.24	4.52	1.56	22.52	33.58	17.35	24.16	50.55	31.47	26.16	53.2	27.01	37.32	15.46	51.83	9.39	12.34	16.25
ACAA1	102.77	108.89	13.09	33.33	37.44	66.88	27.75	50.63	78.55	32.95	58.73	49.81	69.8	45.15	68.38	44.49	63.28	5.16	50.22	76.11
BCAT1	0.18	11.01	0.13	0.81	0.66	0.21	0	0.06	0.48	1.7	0.03	0.16	1.78	0.01	0.5	11.51	0.69	1.04	4.5	5.32
HDAC7	12.65	21.72	14.61	5.21	40.26	12.18	122.42	13.24	10.28	44.89	19.6	5.63	35.69	14.27	18.12	12.65	16.01	3.04	20.2	18.62
LZTS1	0.05	0	0	0	0.63	0	4.2	0	0.06	0.15	0	0	1.95	0	0.3	0	0	0.57	0.08	0.03
PRDM6	0.04	0	2.64	0	0	0	0	0	0	0.16	0.01	0	0.1	0.49	0.01	0	0.01	0.1	0	0
WNT8A	0	0	0	0	0	0	0	0	0	0.38	0	0	0	0	0	0	0	0	0	0
SPAG4	4.56	17.55	2.89	21.04	23.2	7.44	26.68	20.3	4.93	17.74	4.92	7.59	7.29	19.52	8.93	32.67	2.63	0.49	11.83	9.57
NCKAP1	26.61	32.79	9.34	4.98	1.43	6.04	13.46	13.1	3.34	28.76	75.09	2.88	13.91	49.69	18.82	40.88	37.21	4.39	52.37	25.43
MRPS35	45.09	123.21	12.23	20.29	12.19	48.88	26.49	41.24	25.53	72.75	71.53	30.34	32.67	86.3	41.16	53.89	46.83	3.75	54.91	35.06
GUCY1B1	0.04	0	8.16	0.11	0	0	10.85	0	0.04	2.99	0	0	5.22	0	2.27	0.07	0.1	2.9	0	0
SFSWAP	19.83	10.72	9.71	5.69	9.41	7.24	13.93	7.86	10.03	13.54	23.45	8.51	13.81	18.14	17.16	18.76	16.28	1.46	18.52	26.44
TNK2	11.75	15.86	26.2	4.66	66.67	18.35	119.71	39.87	7.1	23.58	66.79	3.94	48.65	50.33	25.93	23.18	6.43	1.37	28.51	11.7
MON2	10.41	7.66	1.24	7.37	1.11	1.28	2.02	1.98	1.01	2.8	8.24	1.05	6.14	8.96	9.16	6.62	9.09	1.35	6.18	8.93
CDH3	2.43	22.52	0.67	39.29	0.63	1.05	32.3	14.27	2.92	16.5	31.69	1.84	11.75	50.43	11	38.87	3.59	0.3	65.64	26.68
GPBP1	27.37	29.39	10.18	13.85	16.83	14.34	4.84	25.55	13.7	39.24	40.36	21.81	28.02	55.6	23.5	30.73	23.61	2.97	33.2	29.62
DGAT2	4.01	2.23	1.51	7.96	2.44	6.14	10.01	10.94	4.83	7.07	15.47	4.37	11.42	17.96	14.7	38.7	3.26	1.09	58.75	23.85
ZNF112	1.65	1.21	0.25	0.15	0	0.49	1.86	0.27	0.57	2.16	2.03	0	0.3	1.48	0.95	1.2	1.38	0.22	0.25	3.68
CS	60.08	52.83	17.05	17.1	18.79	26.52	33.07	26.92	25.75	52.41	72.27	18.67	38.1	90.36	59.05	99.02	63.37	5.77	130.93	116.44
LTK	0.34	1.1	0.38	0.11	4.67	1.34	4.52	2.79	0.08	20.82	12.7	0	2.08	8.44	8.49	4.67	0.5	0.19	3.37	2.55
MRPS24	125.68	174.33	102.1	538.11	76.65	195.07	5.69	134.51	217.42	102.12	104.65	190.02	208.48	133.09	136.72	134.28	111.85	13.57	137.83	122.98
ELMO2	9.55	7.74	3.97	2.31	1.3	3.93	35.95	4.98	1.22	11.71	16.12	0.94	11.18	10.87	9.69	16.32	11.48	1.1	17.67	17.13
WAPL	34.26	15.72	3.27	1.75	5.22	8.31	2.92	9.45	10.09	16.44	29.13	6.1	19.94	18.95	10	8.51	31.92	0.99	9.98	6.25
VMP1	55.3	67.08	9.27	23.25	29.38	19.52	199.49	53.59	11.64	155.41	88.03	13.75	87.13	139.62	124.87	93.53	36.25	6.01	68.8	68.43
APPBP2	7.63	4.4	1.37	0.24	0.72	1.45	2.55	2.17	0.87	6.59	13.97	0	4.52	5.76	5.68	15.06	12.62	1.71	9.15	10.51
POLD1	12.2	11.4	10.65	36.14	144.38	20.01	24.56	12.2	66.19	61.17	11.16	47.02	47.21	16.82	14.6	30.8	5.63	2.29	37.95	68.82
SEZ6	0	0	0	0	0	0.03	0	0	0	0	0.08	0	0	0.1	0.66	0	0	0	0	0.12
EIF4B	215.76	188.46	43.34	64.98	21.23	102.38	55.8	54.44	84.81	118.93	381.51	45.84	34.08	336.73	91.15	394.95	321.35	20.17	410.52	264.01
SLC6A16	0.02	0	1.4	3.07	0	0.15	0	0.84	0	3.15	0.02	0	0.77	0.32	0	0.22	0.06	0.04	0.1	1.15
BICRA	2.6	1.21	1.57	2.03	3.96	1.71	2.59	1.81	0.74	4.99	9.81	0.02	6.01	5.91	3.98	6.56	4.77	0.75	8.3	15.63
SPHK2	30.53	24.02	5.13	4.93	15.5	8.22	39.19	14.89	13.49	7.8	37.89	7.6	17.46	29.42	14.82	19.84	9.93	1.45	11.34	71.88
RPL18	3978.4	2593.37	2568.5	10560.5	6850.63	7017.28	2429.4	2937.34	6673.13	2474.35	2532.84	5093.88	2776.88	3086.35	1577.3	3304.74	2526.09	254.62	3382.92	3464.3
CA11	3.14	3.02	61.42	57.99	102.02	8.22	65.8	7.69	21.57	39.29	11.92	7.78	35.78	10.78	7.1	2.71	5.77	3.39	1.6	6.39
ISOC2	80.99	104.22	76.65	151.5	83.26	105.05	33.15	46.58	136.92	40.95	48.28	208.32	93.41	42.33	34.04	32.09	53.51	7	47.08	33.56
U2AF2	83.02	88.94	14.98	33.78	33.53	28.22	37.36	55.83	13.17	48.99	107.8	3.52	103.91	87.66	85.75	95.43	82.36	7.34	111.83	151.95
EPN1	156.6	93.02	40.57	145.26	140.21	133.95	75.14	137.01	57.38	63.71	141.28	36.36	173.14	142.2	66.16	99.34	87.37	10.48	144.56	94.54
MED29	15.37	10.96	10.73	10.83	9.37	10.69	4.04	10.62	10.06	8.5	35.3	14.9	19.08	14.62	8.68	13.11	19.52	2.19	11.74	18.59
AHRR	0.38	0.25	0.11	2.12	0.37	0.02	0	0.23	0.07	1.97	2.52	0.37	0.49	0.87	0.39	3.88	1.77	0.47	12.64	5.13
ZNF275	2.19	1.99	0.87	0.06	1.32	0.56	2.41	0.2	0.18	3.89	3.63	0.69	1.56	4.55	2.58	4.04	2.19	0.43	3.73	4.28
MTMR1	6.25	7.18	0.17	0.6	4.29	0.38	6.54	1.59	0.81	4.58	14.66	0	3.72	12.45	8.53	10.72	8.38	0.54	9.77	10.83
GPC1	13.13	10.34	11.53	14.42	12.59	3.58	27.43	8.51	14.79	13.91	42.68	6.36	20.23	39.19	12.69	27.18	14.77	2.17	21.71	4.7
ADCK1	11.51	3.47	2.99	0.51	10.36	3.64	26.54	1.5	7.98	2.87	3.47	3.57	7.63	2.13	2.87	2.91	7.3	0.56	5.42	4.04
HAGH	29.95	25.36	35.01	14.7	21.44	15.8	10.09	72.04	19.76	17.31	93.25	7.57	54.65	49.64	30.48	33.5	32.65	4.31	26.9	11.88
RNF4	19.21	21.97	7.05	5.55	10.26	6.75	10.23	13.42	6.09	33.42	33.09	8.71	14.03	38.99	13.51	25.31	20.47	2.45	26.39	15.98
CASP8	17.05	11.81	1.56	0.5	1.28	3.2	5.15	3.98	2.13	9.52	29.67	1.12	7.82	22.32	9.76	23.53	17.53	1.92	38.66	43.66
LIMCH1	0.25	3.85	0.49	0.42	2.39	0.21	1.36	1.34	0	3.31	4.68	0.15	1.18	9.44	2.28	25.69	1.55	1.18	8.1	4.81
INTS13	7.65	17.32	6.12	7.29	5.29	13.56	0	12.36	17.05	57.5	8.99	3.4	18.06	15.64	12.71	10.13	8.29	1.1	10.89	6.76
TM7SF3	94.24	121.91	3.55	7.61	2.13	10.24	54.26	19.25	24.67	12.22	57.12	9.97	14.98	100.33	22.05	50.44	193.33	4.33	26.85	51.6
DLX3	0	0	0	0.07	0	0	0	0	0	0.8	0	0	0.05	0	0.4	0.73	0	0	4.55	0.03
SPA17	2.27	9.49	2.4	11.37	0	3.22	0	7.1	3.24	3.36	9.98	5.98	5.36	16.6	9.48	7.81	4.7	0.54	4.54	4.01
TSPAN32	0	0.35	6.39	0	41.88	0.07	50.26	0	0	10.12	0.22	0	0.95	0	2.23	0	0.19	0.16	0	0.11
CCN5	0	0	3.48	0.94	0	0	0	0	0	0.84	0	0	0.11	0	0.18	0.02	0.43	0.81	0	0.08
DMRT3	0	0	0	0	0	0	0	0	0	0.3	0	0	0	0	0	0	0	0	0	0
ST3GAL6	12.73	11.51	0.5	0.97	5.96	6.27	20.95	21.57	2.71	2.58	0	9.93	4.45	0	1.66	6.45	8.6	1.71	4.41	3.15
ATP2C2	3.07	7.88	0	3.88	15.21	7.43	19.81	12.27	6.21	8.43	21.22	5.51	9.43	37.77	25.58	32.91	2.87	0.86	25.72	25.93
NGFR	0	0	0.76	0.59	0.29	0.01	14.74	0	0	0.27	0	0	0.21	0	0.73	0.25	0	0.4	0.3	0.02
CDON	0.73	0.27	0.44	0.46	0.15	0.19	0.31	0.09	0.13	1.2	4.49	0	0.09	4.27	1.49	3.54	0.06	0.12	1.68	1.3
TAF2	4.87	5.71	0.66	0.92	0.31	0.95	0	2.08	0.66	7.05	16.73	1.32	2.44	11.69	7.41	9.6	5.31	0.67	9.54	7.36
HIPK2	7.02	4.03	0.58	0.11	2.87	1.32	0.45	0.87	0.92	1.41	2.67	0.83	2.21	3.4	2.26	4.73	13.09	0.71	4.82	10.96
TNPO3	12.84	12.12	2.89	1.98	2	4.11	5.69	5.25	3.22	9.09	24.19	1.79	7.56	18.45	11.28	25.3	11.95	1.5	32.3	24.08
RFXANK	101.55	91.75	168.44	79.48	403.45	348.39	124.24	176.32	428.98	262.31	93.71	463.18	179.03	56.2	59.07	43.11	68.49	9.27	51.28	82.34
TMEM161A	27.56	25.57	17.37	37.75	74.93	26.71	71.25	27.56	27.04	23.32	26.02	18.35	35.26	43.69	17.68	27.51	9.81	1.36	37.33	25.19
LPAR2	57.3	26.15	2.37	6.05	71.19	28.61	67.14	24.03	34.1	25.75	26.62	30.92	34.25	21.11	18.06	18.82	33.27	0.51	14.33	21.22
CTSA	268.96	70.36	25.74	34.05	48.46	42.65	90.9	54.58	230.66	78.95	154.3	250.85	149.51	67.89	96.72	64	198.57	12.25	89.93	175.74
SUGP2	35.66	13.52	36.82	6.38	58.01	23.29	218.85	21.63	40.82	195.35	27.44	94	36.35	29.87	19.44	18.32	16.89	1.45	19.94	33.85
SLC12A2	150.77	121.07	3.88	1.84	1.77	9.76	1.73	3.96	43.6	36.06	14.54	76.96	20.08	12.54	8.27	34.23	236.08	1.67	43.7	54.35
SNX24	14.72	9.38	8	4.96	10.41	10.35	7.56	4.22	14.7	10.95	5.82	11.83	6.56	9.72	8.58	6.45	11.12	1.66	2.2	3.91
EYA2	13.76	7.6	0.52	0.02	2.97	10.68	5.72	0.52	0.74	0	0	2.74	63.5	0.02	0.74	0	7.92	0.39	0	0
CNN2	49.08	64.38	27.05	72.09	35.8	29.24	44.47	105.74	15.75	40.9	76.31	13.73	57.19	103.7	37.66	92.83	29.15	12	130	56.63
ABCA7	20.44	16.2	4.39	5.2	150.4	9.77	200.16	34.13	89.34	18.09	7.65	77.36	32.35	10.12	17.49	14.5	13.26	1.15	5.87	4.32
SNCAIP	0	0	0.66	0.2	0.09	0	0	0	0	0	0	0	0.85	0	17.69	9.44	0.94	0.96	2.29	8.76
DDX20	3.89	5.06	1.55	0.64	1.41	1.06	3.38	1.32	1.11	4.41	5.33	0.36	2.23	5.74	5.74	4.01	4.2	0.38	6.02	4.27
BTBD1	19.06	23.95	7.34	2.19	1.9	6.79	0	11.43	9.66	37.76	89.72	13.52	13.38	82.65	19.91	26.66	24.06	3.79	23.08	15.55
FAR2	1.02	8.65	1.19	0.29	0	3.04	0	2.79	3.28	23.07	1.93	5.41	2.34	7.19	8.55	15.37	1.02	0.92	11.63	9.21
BCAS1	17.16	31.47	0.92	0.05	2.97	15.49	4.13	9.23	5.02	2.76	1.16	7.35	27.98	4.79	39.41	1.49	2.55	1.17	0.53	0.27
POU1F1	0	0	0.17	0	0	0	0	0	0.2	0	0	0	0.1	0	0	0	0	0	0	0
CHI3L2	0.64	0.19	4.85	0.15	8.87	0.04	0	0.08	2.16	0	0.07	4.56	4.59	0.13	2.84	0.13	2.12	1.32	0	0
SBNO2	15.01	16.11	3.2	6.79	20.28	5.52	37.96	29.8	4.85	57.06	31.56	4.98	42.96	26.25	26.86	18.09	16.99	3.04	18.41	18.4
PMS1	4.49	6.5	2.62	1.22	0	2.13	6.56	1.16	3.26	7.64	5.07	3.5	3.11	9.31	4.06	8.02	4.69	0.66	6.88	8.36
HMG20B	100.5	96.66	83.54	39.36	105.17	63.6	275.42	62.75	87.12	81.95	62.34	51.15	127.95	77.18	47.84	39.13	77.22	8.22	42.57	56.93
CALCRL	0.07	0.52	0.08	0	0	0	0.93	0.18	0	8.73	0.23	0	4.92	0.23	4.69	0	0.02	1.77	0	0
TAF11	15.57	14.81	10.15	7.35	10.62	9.69	30.31	9.89	10.82	23.95	24.94	9.04	35.93	23.55	19.14	13.3	12.71	2.97	11.3	11.46
ANKS1A	7.29	4.25	6.54	1.05	1.25	2.23	15.97	3.46	1.45	7.82	14.97	2.52	7.14	12.14	6.32	9.2	7.38	0.93	9.26	10.73
AP3D1	73.42	43.74	15.54	6.16	24.09	28.22	44.58	46.21	22.45	38.89	71.04	30.56	36.9	46.73	24.78	33.79	51.86	3.1	37.25	52.88
ZNF76	17.73	10.14	11.03	1.54	18.14	4.83	22.51	6.31	3.39	14.21	14.59	0.53	19.27	10.55	22.03	13.66	12.19	1.31	8.84	15.58
SLC9A3R2	94.73	123.36	42.13	22.11	44.62	106.76	109.13	95.55	68.47	14.64	54.16	81.86	168.28	29.46	28.77	16.91	38.71	19.69	33.44	8.11
NTHL1	18.35	43.2	50.77	38.95	90.53	52.37	99.69	96.04	129.28	32.73	18.94	122.29	79.52	21.17	13.92	16.29	16.19	4.09	26	23.56
UHRF1BP1	1.79	1.61	0.26	0.3	0.26	0.7	0.87	0.51	0.48	3.39	7.3	0.99	1.61	3.22	3.11	5.79	2.9	0.22	3.25	3.68
GNAI3	1.88	3.84	1.02	1.97	0.38	1.03	1.04	2.54	0.8	3.95	4.82	1.53	3.04	4	2.3	3.2	2.23	0.45	2.63	1.77
IPO5	24.92	40.62	8.2	22.73	8.52	17.21	36.12	6.41	11.65	24.64	57.93	23.58	18.29	69.81	25.48	93.15	33.07	3.19	112.71	78.92
OAT	42.71	87.35	11.57	26.29	2.74	11.24	13.72	27.23	28.67	28.64	25.28	38.11	35.86	39.73	92.57	59.71	81.7	6.03	55.65	64.1
WDR3	4.22	8.63	0.25	0.49	0.54	0.81	0	0.64	0.56	1.9	22.09	0.16	2.17	16.3	7.92	22.02	12.28	0.59	17.1	13.36
PKN2	9.19	8.78	1.25	0.69	28.4	2.03	1.8	7.59	1.23	12.58	28.38	1.6	4.64	17.11	7.85	8.85	9.27	1.01	6.69	6.14
WDR18	48.52	85.6	56.98	45.93	237.77	147.84	254.49	94.45	176.06	103.23	53.95	72.66	78.31	34.18	65.29	29.95	20.03	2.44	20.86	27.86
TRAM2	2.92	2.01	1.7	0.3	0.76	0.59	3.39	0.5	0.82	2.26	5.19	0.4	6.6	5.06	5.52	4.65	3.33	1.02	3.37	5.35
NTN1	0.45	0.1	9.46	0.15	0.18	0.01	1.18	0	0.03	0.1	0.33	0	1.37	0.24	0.3	0.08	3.44	1.35	0.13	0.19
GLP2R	0	0	0.21	0	0	0	0.94	0	0	0.28	0.02	0	0.17	0.02	0.14	0.1	0	0.33	0	1.4
MCM10	0.36	3.38	0	0.25	0.11	0.11	0	0.06	0.53	1.36	0.02	0.71	2.49	2.58	3.32	4.73	0	0.34	3.9	5.33
DGKA	8.91	18.18	10.69	1.52	102.97	6.75	182.88	93.51	4	71.54	36.75	6.97	32.17	46.67	36.25	10.73	5.01	1.77	4.14	9.05
ERBB3	46.64	34.2	2.51	20.14	28.27	64.03	50.1	43.62	32.34	129.57	126.74	44.21	43.88	91.3	65	107.55	44.25	3.9	123.08	83.28
ROPN1	0	0	0	0.05	0	0	0	0	0	0.34	0	0	0	0	0.09	0.1	0.85	0	0	0
ANKRD44	0.2	0.07	0.58	0.01	4.89	0.01	11.14	0.27	1.64	2.7	0.1	0	0.76	0.04	1.36	0.67	0.19	0.36	0.79	4.19
KARS	54.62	100.04	29.41	67.45	31.17	57.84	17.83	49.7	37.7	70.04	74.77	65.73	56.52	95.13	47.08	63.97	60.99	8.07	94.47	52.81
ADAT1	10.21	8.11	0	0.13	1.82	1.98	22.7	4.5	5.79	9.88	18.6	3.18	6.82	15.47	10.5	12.54	11.84	0.99	9.9	15.96
PDIA5	73.59	33.6	1.58	38.04	5.26	22.85	4.39	15.26	14.5	6.68	22.73	7.97	28.16	22.76	14.79	33.19	71.93	2.98	37.47	18.41
TBC1D22B	5.87	3.58	1.52	1.1	6.43	1.63	2.14	2.39	1.68	8.06	8.04	0.53	7.6	6.14	4.85	4.93	5.51	0.42	2.98	4.54
NDUFB4	124.46	160.79	170.87	380.9	89.96	123.1	27.95	274.66	69.93	226.57	241.77	72	201.94	243.13	143.04	153.44	131.6	27.7	157.44	173.74
SPEN	5.99	5.79	1.26	0.67	1.18	1.52	2.86	2.67	0.3	4.45	16.69	0.09	9.81	17.26	8.91	10.25	7.88	1.23	10.44	14.77
MYLK	0.03	0.29	53.85	0	1.15	0.01	72.23	0.06	0.02	6.14	0.12	0	8.43	2.27	5.95	5.34	0.08	17.99	6.42	4.27
ZC3H15	23.4	37.82	7.07	13.99	1.31	9.14	13.32	18.17	8.19	55.41	61.95	13.03	19.55	50.75	25.58	51.77	35.25	4.03	51.68	33.8
MAP2K4	10.68	14.2	2.79	2.16	0.67	2.78	9.17	4.39	2.52	11.94	15.05	3.66	4.06	12.28	7.64	12.7	12.08	0.7	13.11	8.61
PACC1	1.57	2.22	0.39	5.33	2.21	0.89	17.22	3.41	0.33	4.38	7.79	0	3.13	6.27	3.1	8.62	3.59	0.51	9.04	6.33
SNAP91	0	0	0.92	0	0	0	0.64	0	0	0	0	0	0	0	0	0	0.02	0.16	0	0
SLK	10.02	18.38	2.96	1.04	0.89	2.83	14.52	8.13	2.92	13.6	27.69	2.67	7.72	29.25	8.12	8.33	12.95	1.22	7.19	3.16
CYB5R4	3.68	7.5	1.13	1.37	6.42	0.44	0.22	1.74	0.26	4.44	22.02	2.97	2.9	17.26	7.01	8.63	4.72	1.14	7.51	4.66
COL17A1	0.22	42.86	0	0.02	5.91	5.28	72.01	426.24	13.67	26.38	36.51	5.13	3.05	106.03	29.36	12.17	0.2	0.06	28.22	0.26
GSTO2	16.35	35.03	4.12	39.41	46.91	61.47	13.19	27.88	48.57	71.32	18.57	32.35	34.89	40.61	13.51	11.77	11.66	1.37	4.57	4.56
SEC61A2	2.81	2.98	0.96	2.63	0	0.59	3.25	2.38	0.62	7.15	3.28	1.01	3.25	3.99	5.57	3.44	1.82	0.19	2.69	2.6
PRKCQ	0.4	0	0.44	0	0.71	0.12	0	0	0.01	0.1	0.05	0	0.36	0.14	0.82	0.11	0.04	0.09	0	0.13
TLE2	7.81	5.02	26.29	18.49	10.28	5.5	19.67	1.2	2.1	17.56	38.19	3.27	7.99	32.6	23.89	12.17	3.56	4.22	15.01	3.87
ASB1	11.91	9.92	27.86	3.57	36.07	20.18	87.91	9.34	20.01	22.55	7.84	31.05	12.18	6.77	9.03	11.34	10.23	0.67	9.49	12.51
FAM107B	62.68	90.79	7.52	16	1.95	12.9	4.6	8.44	9.48	13.11	9.13	28.39	51.98	6.63	21.42	10.86	66.04	5.63	11.38	3.15
ME1	4.21	36.34	3.52	0.56	1.82	11.02	4.35	11.26	5.14	1.71	34.28	9.01	3.92	33.19	11.46	28.32	3.24	0.95	20.77	2.19
TBC1D1	28.55	33.16	74.98	30.78	51.02	13.76	78.79	65.3	29.78	50.46	31.83	19.27	42.92	33.35	20.18	16.18	27.46	6.27	22.49	22.46
CDK13	8.25	6.34	2.98	1.05	1.78	2	5.19	2.84	1.12	8.01	13.78	2.78	7.14	9.53	10.46	11.31	7.15	0.96	12.57	16.07
MTHFD2	18.25	46.13	2.79	42.13	9.15	47.05	18.33	19.02	8.1	48.4	122.75	4.26	30.35	65.38	31.62	180	74.41	4.02	151.99	27.26
SLC9A7	5.15	4.92	0.39	1.44	0.89	2.38	0.25	5.71	3.17	1.64	3.28	3.93	3.06	1.69	1.86	6.45	5.78	0.06	2.19	1.92
FOXJ2	3.44	2.58	2.68	0.73	1.51	1.46	3.01	1.33	0.54	3.68	5.63	0.37	3.85	5.09	2.45	4.56	3.49	0.54	4.88	4.32
YBX1	415.8	548.06	280.81	352.89	100.8	284.66	185.99	324.35	202.7	514.7	674.93	142.29	635.52	542.75	294.36	496.92	517.1	119.54	650.94	383.01
PDE4A	6.18	4.09	3.43	0.84	7.35	2.46	9.57	3.2	2.04	9.18	19.32	1.71	5.72	8.59	5.97	14	7.3	1.21	11.14	8.28
PPP2R5A	26.99	21.86	8.88	2.39	2.55	15.83	6.36	10.12	7.19	30.21	27.36	6.71	17.03	23.06	15.54	29.41	30.88	2.49	33.67	24
CTNNA2	0.25	0.2	0	0.05	0	0	0	0	0	0.34	0	0	0	0	0	5	0.18	0.01	1.68	2.61
ELAVL1	29.98	37.46	10.92	17.65	8.11	13.52	19.45	15.66	11.69	42.78	39.78	15.13	27.22	31.87	24.41	32.65	28.7	3.77	47.81	39.66
TIE1	0	0	1.31	0.7	3.92	0	2.67	0	0	2.56	0	0	9.68	0	5.66	0.02	0	1.42	0	0.02
DIP2B	5.51	3.84	0.71	0.89	1.21	0.72	0.93	3.52	0.79	8.88	9.05	1.73	3.13	8.71	5.68	6.78	10.98	0.5	8.97	9.59
SMARCD1	21.09	13.65	6.13	5.48	4.28	4.76	14.47	6.15	3.49	11.16	27.32	6.28	11.6	25.87	14.85	20.05	18.54	2.41	25.74	21.96
KDM4A	14.54	9.65	1.36	1.09	1.04	4.71	1.5	3.81	2.34	3.92	28.91	0.62	10.35	18.48	8.34	15.8	16.43	1.01	9.79	16.46
NFYC	22.69	19.14	7.95	7.19	8.86	12.74	25.5	9.62	7.66	22.88	30.48	9.75	27.49	24.54	18.86	20.11	21.4	3.28	19	24.48
ZMYND12	1.39	0.43	0.48	1.86	0	0.51	0	0.04	0.73	2.56	2.11	2.17	2.01	0.47	0.88	0.69	1.54	0.16	0.19	0.29
SLC9A3	0.35	5.5	0	3.01	0.9	0.02	0	1.21	0.11	0	0.03	0	2.78	0	0.53	0.05	22.09	0.32	0.05	0
NGEF	4.05	5.46	0.77	1.96	6.41	4.02	45.65	15.37	3.93	2.9	5.8	1.07	7.74	11.47	11.83	8.85	2.02	1.08	10.51	7.95
ASPM	0.35	5.12	0.13	0.88	0	0.21	0	0.1	0.31	4.56	0.32	1.09	2.38	7.11	2.35	6.92	0.11	0.15	6.18	4.69
CD84	0	0	0.06	0	0.24	0	3.1	0	0.14	2.03	0	0	0.53	0	1.21	0.02	0	0.3	0.01	0
ELOVL1	81.34	121.88	16.92	52.89	44.51	69.18	58.39	192.01	37.09	54.56	143.68	21.33	127.64	196.25	80.81	93.04	70.92	8.4	95.04	63.23
SPI1	0	0	12.38	0.18	33.02	0	15.66	0	0	14.32	0	0	22.27	0	17.2	0	0	6.57	0	0
ZNRD1	36.02	27.4	20.96	150.98	5.7	73.61	27.86	39.7	28.33	67.93	36.3	42.69	123.06	33.25	42.54	46.95	21.84	6.4	49.24	41.34
MPPED2	0	0	1.08	0	0.29	0	0	0.02	0	0.84	0	0	0.23	0	0.1	0	0	0.05	0	0
CLDN18	686.96	623.64	2.06	0	25.51	238.28	7.75	48.57	158.88	4.95	0.3	214.54	184.11	0.4	101.58	17.08	513.13	13.63	0	0
ZBTB11	3.04	4.19	0.77	2.45	0	1.08	1.04	1.82	0.66	5.12	11.41	0.31	3.35	9.1	3.3	6.09	4.56	0.46	7.19	5.25
ATXN3	5.19	6.08	4.78	4.34	8.74	2.6	2.23	6.79	1.89	8.02	23.85	2.42	6.29	10.47	9.23	6.73	7.9	2.03	3.11	5.07
GOLGA5	17.9	20.15	7.5	5.98	6.15	13.12	13.99	18.52	10.86	52.72	34.43	17.76	20.62	29.61	11.5	17.27	21.21	2.73	13.04	9.04
FGFR2	32.1	18.81	10.85	1.6	0.65	5.35	8.91	3.2	10.35	6.05	70.7	12.88	34.25	21.35	2.79	11.05	37.95	0.82	2.61	4.35
LRRC40	1.92	4.25	1.2	0.43	0	0.56	3.74	1.89	0.59	3.26	6.49	0	3.25	6.04	4.14	5.79	2.34	0.46	3.43	2.86
ISOC1	12.44	20.9	7.35	8.02	0	3.6	15.29	1.91	4.54	19.7	25.87	5	8.1	21.22	13.22	15.28	11.98	3.18	20.44	20.6
EML1	0.36	0.91	11.84	0.08	0	0	11.51	0.03	0.04	4.96	0	0	2.99	0	3.79	0.43	0.81	2.57	0.87	0.72
TRMT11	7.52	11.86	2.53	3.58	0	2.66	1.61	4.09	0.77	8.24	6.71	0.93	4.9	10.25	6.6	14.29	9.08	0.77	17.52	10.66
THUMPD1	11.96	13.69	3.21	0.82	1.85	3.35	9.33	2.51	3.12	21.94	40.77	3.52	7.84	26.74	7.24	12.43	14.26	2	11.01	9.48
MSANTD3	10.6	15.48	8.07	4.16	1.54	3.15	7.88	11.49	4.82	7.99	12.34	7.06	14.44	9.6	9.37	10.85	14.6	3.6	14.28	12.47
KIF26A	0.02	1.59	0.1	0	0	0.06	0	0.01	0.06	0.12	0.48	0	6.42	0.19	0.75	1.08	0.02	0.35	1.56	1.04
ATG2B	3.18	2.78	0.34	0.08	0.41	0.33	0.87	0.66	0.22	4.67	7.71	0.54	1.14	3.99	3.13	2.21	2.61	0.33	2.26	2.41
ARFGEF1	23.35	18.57	3.48	6.41	0.94	6.57	16.94	18.64	5.59	25.27	20.85	8.6	18.29	17.95	19.45	22.7	15.98	1.45	24.7	12.74
ZFAT	1.96	1.64	1.38	0.85	0	1.19	0	3.33	0.48	1.04	4.34	2.18	3.93	2.87	2.44	1.94	3.04	0.15	3.05	2.07
MTFR1	16.85	18.38	2.43	19.4	0.81	7.74	5.42	17.96	5.16	25.01	30.54	4.43	11.63	28.47	13.91	37.16	18.16	2.49	34.84	10.29
STAG3	0.93	0.51	0.89	0.33	58.39	0.05	0	0.02	0.49	1.08	3.9	0	1.88	1.93	4.2	1.07	1.28	0.41	0.79	3.66
FECH	10.59	19.15	2.2	1.03	2.06	1.33	0	3.28	1.12	6.21	24.46	3.52	3.91	18.53	6.82	6.65	6.99	1.54	11.66	2.93
MYO9A	1.94	1.5	0.71	0.51	3.8	0.36	2.5	0.34	0.23	2.79	3.41	1.14	0.7	2.53	1.09	2.54	2.38	0.4	1.79	1.98
DDX3Y	0	14.45	4.58	0	4.74	1.35	0	0	0	0	0	0	13.05	0	7.26	0	17.56	1.61	0	0
PFKP	15.15	57.33	28.43	16.59	25.55	20.7	26.85	127.63	22.21	70.61	17.8	31.35	53.9	51.54	28.73	18.89	14.57	3.25	42.81	14.1
IDI1	62.6	74.56	5.34	98.14	2.55	7.76	9.61	24.61	25.31	17.14	55.11	37.36	32.56	97.85	28.09	48.33	28.25	3.22	40.08	14.15
SP100	14.9	16.13	19.85	3.54	56.3	12.61	40.28	35.26	11.81	66.77	41.05	23.26	22.17	30.2	38.47	27.24	18.88	5.99	26.98	17.4
KLF6	3.76	8.05	6.17	5.68	26.6	1	27.93	21.19	0.68	18.35	71.24	3.56	56.58	167.49	62.51	22.54	10.2	4.81	21.19	9.05
PLPP1	22.15	6.11	21.08	10.11	9.09	7.6	9.25	11.49	5.93	1.66	11.82	6.46	40.56	7.77	36.52	17.31	14.43	9.07	14.73	27.08
NEO1	8.34	4.8	1.45	0.86	4.19	2.97	3.41	1.07	1.03	4.09	15.02	0	6.82	8.11	5.63	11.65	8.47	1.02	11.04	21.65
TRAM1	83.34	72.85	8.84	53.25	1.92	14.23	23.13	65.54	14.33	166.24	249.62	26.1	45.49	136.84	65	113.96	92.27	9.65	62.84	49.25
PHKA1	1.93	1.73	0.67	0.49	0.26	0.22	3.21	0.82	0.16	1.83	1.29	0	0.26	1.12	2.38	4.55	2.96	0.15	4.74	4.39
TNFRSF1A	63.35	33.92	34.54	14.59	25.58	33.96	112.53	63.97	39.03	79.15	81.31	52.12	66.5	51.77	65.4	65.42	70.79	7.35	76.03	48.7
CACNB1	0.65	0.72	4.8	0.75	9.87	0.49	14.16	1.93	0.64	1.59	0.98	0	3.94	2.43	2.97	5.61	0.59	0.34	6.46	3.81
EVI5	3.67	2.5	0.44	0.33	0	0.56	1.06	1.02	0.78	2.41	3.65	0.28	1.57	2.86	4.58	3.51	3.83	0.98	2.6	1.91
STOML1	8.82	14.39	6.62	2.15	20.37	13.36	17.47	10.22	9.03	6.7	5.72	10.17	14.92	3.21	5.79	5.86	15.49	1.26	7.24	8.31
PKM	562.77	1160.5	166.13	328.27	132.27	178.41	438.67	607.87	437.41	530.93	630.66	442.91	445.41	774.89	278.03	404.1	424.48	36.05	410.71	294.06
DHX29	8.55	12.42	1.71	0.53	0.63	2.03	0	2.56	1.78	4	12.11	3.92	4.87	10.04	6.54	8.16	9.67	0.85	8.7	6.76
DNTTIP2	17.11	28.82	26.4	7.94	5.36	23.79	0	41.21	37.86	39.99	36.23	117.75	36	30.07	19.6	16.57	13.38	3.15	23.09	11.1
METTL22	15.64	7.86	9.61	3.09	38.03	8.38	29.26	20.07	15.76	14.19	22.36	17.96	13.93	18.78	6.38	8.49	7.44	2.26	10.95	14.19
TP53BP1	11.53	6.62	0.99	1.58	4.55	5.58	14.28	5.45	4.91	8.65	8.23	5.21	9.1	9.77	8.97	9	8.78	0.87	6.97	31.92
TRO	0	0	11.24	13.18	0.48	0	16.12	0	0.22	0.91	0	0	2.61	0.03	2.31	0.22	0.05	0.25	0.03	0.02
RRP15	2.68	5	0.71	0.37	0.06	1.83	0.61	0.97	0.76	1.59	3	0.79	5.73	2.46	4.02	9.31	3.79	0.83	11.56	7
RHOA	209.91	295.62	114.33	149.39	43.89	88.48	216.86	318.39	63.22	179.82	192.68	92.19	254.65	204.85	184.28	216.84	135.82	46.16	306.25	156.46
DHX8	9.61	14.5	5.79	3.87	10.28	4.61	69.51	14.52	7.92	34.22	25.85	6.94	18.98	16.54	14.91	16.37	7.39	1.21	17.67	19.42
PRKCZ	26.93	16.42	5.92	19.49	23.88	23.55	20.68	40.74	24.39	9.05	31.2	20.29	32.25	42.43	15.47	18.07	16.53	1.4	19.32	22.12
ZFY	0	3.23	0.15	0	0	0.26	0	0	0.01	0	0	0	1.12	0	0.65	0	3.29	0.42	0	0
IARS2	29.43	54.18	4.23	8.46	0.91	10.93	4.21	23.92	12.44	41.81	150.55	14.68	18.12	143.01	21.37	63.92	39.91	2.04	83.9	43.08
SYT1	0.03	0	0	1.08	0	0	0	0	0	0.07	0	0	0.09	0	0.17	3.09	0	0.03	5.25	1.27
NAV3	0.17	0	0.04	0	0	0	0.88	0	0	0.24	0	0	0.07	0	0.25	2.49	0.02	0.08	0.39	0.07
IDH3G	52.13	62.74	42.26	71.52	52.42	50.78	43.05	55.01	51.75	33.87	41.81	40.84	57.01	46.09	40.1	25.85	50.69	4.56	39.74	40.32
ROGDI	42.93	21.05	63.21	4.66	24.88	23.34	28.84	13.47	16.25	3.82	19.29	7.6	27.14	13.57	17.85	12	25.32	3.93	8.2	19.06
PDZD4	0	0	6.73	0.05	4.23	0	9.9	0	0	0.27	0.04	0	1.05	0	0.16	0.08	0	0.58	0.81	0.02
ATP2B3	0	0	0	0	0.52	0.02	0	0	0	0	0	0	0	0	0	0	0	0	0	0
ROCK1	7.09	7.17	5.51	0.84	0.58	1.52	6.07	2.17	0.9	6.12	11.77	0.73	5.64	8.71	9.64	11	7.88	1.76	9.7	7.98
CBFB	8.64	14.79	2.15	9.02	10.16	3.7	10.16	6.4	2.83	20.97	45.81	1.04	10.1	34.64	15.77	18.61	15.67	3.12	28.64	19.18
PDK3	0.92	1.83	1.26	4.29	2.26	0.52	2.73	2.8	0.91	4.83	1.88	0	2.84	7.88	2.86	7.47	1.2	0.47	5.67	3.73
HYAL2	20.16	22.88	3.49	24.27	29.45	13.72	21.2	30	7.01	8.96	33.26	4.13	42.61	31.29	29.29	28.33	25.15	4.32	37.95	28.14
HDAC4	1.72	2.86	3.72	2.48	0.72	1.3	4.47	0.43	0.64	3.03	6.3	0.52	1.75	5.63	8.09	12.05	4.53	0.28	15.27	15.13
RASSF1	17.96	23.98	14.66	20.19	44.19	20.17	68.63	7.37	8.42	54.19	25.69	14.96	48.55	28.09	23.8	17.78	21.62	4.05	25.77	19.04
FGFR3	3.29	2.09	0.15	7.32	9.01	2.97	6.07	5.54	2.66	29.73	20.1	0.37	8.92	29.99	8.43	17.89	1.96	0.57	16.96	7.56
IFI35	27.84	19.84	34.03	3.09	73.5	29.97	47.61	95.53	32.95	31.25	52.84	49.49	52.93	25.96	69.18	41.74	19.85	5.98	36.52	27.95
HEATR6	4.93	4.13	3.52	0.83	0.27	0.26	2.63	0.94	0.39	5.98	2.51	0	4.1	5.17	5.24	5.32	3.78	0.2	5.95	4.27
COASY	72.35	67.71	29.81	23.51	112.64	83.41	96.13	74.5	147.83	91.43	84.3	91.84	83.92	57.46	43.49	59.34	62.39	4.06	59.78	70.01
PLEKHH3	23.26	9.44	32.42	23.73	78.7	33.02	60.23	25.79	21.15	52.83	23.16	6.9	45.23	25.51	13.18	16.29	15.64	2.02	18.35	16.18
MEF2A	6.57	5.1	2.72	0.97	0.97	1.1	4.09	2.4	0.71	5.14	19.74	0.01	4.22	7.99	8.93	9.03	8.19	2.32	5.26	6.37
OTUD5	22.43	17.59	20.09	17.14	33.31	12.95	50.93	23.16	8.04	25.42	36.53	10.82	29.5	24.16	27.59	29.32	14.82	3.98	32.06	18.83
TFE3	12.09	9	5.71	10.39	3.67	3.73	15.76	8.83	2.38	15.93	21.68	0.84	21.05	13.09	16.02	15.55	12.29	3.03	20.98	17.64
TBC1D25	6.27	2.74	3.39	3.03	4.09	2.22	6.23	3.82	2.02	7.23	13.8	3.79	4.22	4.73	4.29	5.72	5.48	0.62	8.02	8.97
ACSL4	18	16.2	3.13	8.24	1.13	3.4	5.24	3.91	4.78	9.78	10.6	7.42	11.67	13.77	6.48	9.25	9.37	2.53	11.29	5.78
INPP5A	10.44	11.79	29.28	5.14	11.92	9.11	20.31	9.33	10.42	11.87	23.98	18.47	15.35	11.46	11.49	8.89	8.11	2.35	10.04	7.69
GPKOW	14.26	16.69	7.76	19.62	8.08	10.33	13.18	19.09	8.93	10.57	25.21	5.74	18.36	20.8	21.12	18.65	11.44	1.88	22.63	19.88
GRIPAP1	18.93	9.39	3.73	3.7	11.14	5.21	3.41	8.07	2.78	9.44	19.64	0.6	20.92	16.18	27.74	20.76	13.62	1.17	18.62	34.27
FTSJ1	61.63	48.66	17.87	16.23	18.58	18.95	52.35	38.4	47.06	27.33	21.24	49.9	41.64	21.72	24.87	26.32	67.58	2.58	35.83	24.5
PRR11	0.83	6.8	0	2.72	0.4	0.5	0	0.51	2.6	1.19	0.1	4.65	3.57	6.51	7.46	18.89	0.13	0.46	19.69	10.79
REEP1	0.29	3.99	5.26	0.01	7.68	0.11	15.28	0.44	0.6	0	0.02	0	0.86	0.07	0.62	0.09	0.43	0.34	0.19	0.64
ATP11A	8.09	6.91	0.27	2.46	0.55	1.09	6.03	2.58	1.02	7.91	15.02	0.56	5.41	18.14	10.51	18.22	19.86	0.6	14.51	23.45
POLR1A	4.04	2.85	0.95	0.16	0.68	1.75	0.82	1.2	2.05	2.11	9.74	1.51	3.84	7.39	5.01	10.59	7.9	0.38	10.41	15.56
LAPTM4A	163.53	142.72	44.3	94.89	7.11	42.93	40.93	55.85	26.85	96.08	205.14	17.43	129.4	204.62	126.81	184.52	149.53	19.71	205.52	153.22
TTC7A	5.07	9.24	4.62	1.65	5.94	3.28	16.18	9.14	5.65	6.37	8.83	2.43	12.68	10.59	12.26	12.1	5.94	0.98	21.28	10.34
IP6K2	76.27	56.79	18.32	88.09	52.85	25.77	105.13	42.62	35.67	172.37	100.5	14.29	77.86	132.78	73.15	89.35	38.79	5.26	83.37	197.37
STON1-GTF2A1L	0	0.04	0.34	0	0	0	0.33	0	0	0	0.02	0	0	0	0	0	0	0.02	0	0.03
SRBD1	4.93	5.84	0.87	0.38	0.72	0.95	0.51	0.49	0.27	3.2	3.13	0.38	4.43	3.87	4.32	5.18	5.09	0.64	4.78	2.63
KIF2A	5.64	9.96	0.51	2.3	1.59	0.94	1.02	3.96	0.58	6.22	10.77	0.62	7.9	11.66	7.72	15.67	10.11	1.07	15.39	13.03
RASGRP2	0	0	65.77	9.77	93.47	0	14.01	0.31	0	11.43	0.6	0	11.34	4.64	7.21	1.09	0	2.08	0.88	0.09
PSME4	18.97	25.46	5.34	4.15	25.38	15.43	66.11	12.06	30.12	12.36	10.47	21.58	29.8	9.52	14.94	14.32	10.55	1.72	16.69	12.11
IFT80	8.83	5.34	1.32	0.87	5.06	0.89	0	0.37	0.88	5.46	8.48	1.15	4.86	8.01	5.32	14.21	7.32	1.13	6.52	13.47
SIRT2	44.11	16.37	23.82	32.51	25.79	18.3	55.83	23.21	18.88	32.35	26.55	9.53	33.86	19.41	13.53	22.75	35.88	3.83	23.59	37.18
ERLEC1	31.6	29.33	6.74	14.45	0	13.03	5.05	14.12	7.13	32.05	55.54	11.67	27.6	35.76	27.54	59.53	34.79	3.85	55.2	21.68
PPP2R5B	5.04	4.02	5.13	2.17	3.79	2	18.2	10.3	1.61	11.66	14.98	0	13.32	12.16	12.99	17.33	7.89	1.37	6.1	10.62
PYGM	0.04	0.07	18.65	0.02	4.59	0.09	4.81	0.27	0.02	1.95	0.33	0	1.16	0.09	0.02	0.23	0	0.37	0.24	0.17
PAGE1	0	0	0	0.06	0	0	0	0	0	0	0	0	0.24	0	0.13	0.16	0	0	0.29	0
PITX1	2.82	38.76	86.68	8.17	21.39	3.96	83.73	55.26	5.37	28.02	17.7	4.51	24.85	26.23	16.42	33.73	0.9	7	84.39	27.58
MAST4	2.38	1.47	0.38	0.03	2.39	0.34	1.34	0.3	0.63	4.53	1.51	0.8	2.04	1.01	2.17	1.23	3.63	0.59	0.94	3.48
ADGRF5	0.76	0.68	0.76	0	0.68	0.26	1.82	0	0.02	3.17	0	0	6.26	0	3.92	0	0.57	1.37	0	0
SDK2	0	0	0	0.11	0	0	0	0	0.02	0.51	0	0	2.52	0	0.1	0.21	0.01	0.01	0.01	0
ADAM7	0	0	0	0	0.77	0	0	0	0	0	0	0	0	0	0	0	0	0	0	0
NUP133	8.05	10.54	5.76	2.79	0.91	5.73	2.13	6.27	3.38	10.79	20.48	20.19	12.17	17.33	6.28	21.91	10.19	0.83	23.69	21.62
NUCKS1	30.07	39.43	20.25	10.11	37.54	16.31	12.48	8.13	23.68	17.75	23.76	62.7	23.24	24.74	13.54	37.36	25.77	6	39.64	29.44
VPS35	31.42	50.49	3.86	5.07	3.07	8.61	15.64	11.47	7.51	16.41	64.72	15.17	12.88	46.25	20.13	38.99	40.25	2.78	37.03	25.92
DNAJA2	19.8	27.33	6.75	10.38	4.25	8.64	6.1	14.19	5.57	14.36	50.82	6.87	14.49	32.56	13.6	28.33	29.1	3.63	34	25.19
BCL3	25.32	34.19	14.36	26.87	14.42	24.83	11.11	36.38	6.07	41.49	10.49	6.43	153.95	13.97	52.27	13.77	25.97	6.49	17.06	25.95
KCNAB2	0.03	0.07	1.5	2.73	6.57	0.1	16.55	0.71	1.09	7.51	22.76	0	6.68	10.32	6.98	12.8	0	2.24	18.12	13.47
ABCC9	0	0	1.66	0	0.76	0	4.07	0	0	0.76	0.01	0	0.83	0	0.15	0	0	0.58	0	0
GAL	0.97	7.49	0	114.89	0	1.17	13.17	3.24	4.65	11.69	10.58	3.92	12.68	25	14.61	21.28	0.81	0.05	40.66	2.34
CLEC2D	1.66	0.27	2.14	1.25	5.32	0.34	7.22	0.31	0.39	8.55	0.98	0.34	2.67	0.68	7.32	1.3	0.98	0.21	0.47	1.24
FUNDC1	21.05	30.27	3.12	11.05	0	13.19	4.44	14.42	7.63	11.98	12.74	13.37	15.47	11.08	13.03	12.9	24.76	2.07	14.02	10.16
MAOB	28.92	24.79	36.47	2.84	0.52	4.21	24.7	17.14	11.83	0.78	0	5.65	8.69	0	8.1	3.8	40.08	1.84	0.17	0.27
RORA	0.14	0.58	0.75	0.53	1.08	0.01	0.52	0.08	0.02	2.77	0.08	0	1.62	0.08	2.46	0.76	1.65	1.41	0.43	0.74
DRD4	0.3	0	3.49	0.18	2.79	0.57	29.76	0.06	0.62	1.18	0.72	0	0.84	0.6	0.46	0.72	0	0	1.62	0.4
TGFBR3	0.93	2.11	9.36	3.18	0.8	0.07	2.84	0.24	0.31	5.44	17.64	0	0.97	15.01	2.55	15.83	4.5	0.54	13.69	11.41
PLA2G10	48.75	42.8	0.53	0.29	45.83	53.68	3.26	23.63	59.74	0.28	3.08	72.49	43.95	4.35	35.33	0.29	3.45	0.8	1.61	1.13
HES2	0.19	3.52	0	6.64	0	0.05	4.17	13.82	0.24	0.69	1.29	0	3.45	13.78	0.85	2.04	0.01	0.05	3.61	0.28
ATP1B3	62.45	87.57	118.05	53.47	5.3	26.07	112.02	56.38	43.47	132.75	160.03	82.52	199.17	74.46	52.25	130.66	71.65	8.16	203.04	113.08
NEDD4	1.41	2.27	0.87	0.38	0	0.41	0	1.06	0.26	0.33	1.57	1.2	1.97	2.36	2.49	9.69	2.64	0.41	8.85	7.05
PIGB	7.57	9.22	7.14	3.5	6.09	9.24	12.76	8.85	3.69	14.91	5.53	6.03	7.29	5.12	5.81	4.84	5.42	0.57	4.21	7.31
MAPK6	11.25	12.78	1.1	1.98	0.23	1.71	5.78	4.52	2.37	19.32	19.88	9.01	6.43	17.36	12.15	20.45	11.84	1.74	16.72	7.53
GNB5	11.61	7.18	5.72	8.88	3.18	2.28	15.25	5.4	3.01	8.94	14.01	1.58	6.58	6.49	8.63	10.6	12.32	3.31	4.27	5.29
RAB27A	16.25	37.17	4.58	1.59	17.15	26.04	4.85	5.83	13.62	15.57	3.31	21.21	16.63	4.1	26.21	9.1	27.34	3.68	8.62	7.4
HDHD5	21.3	37.15	8.25	23.25	24.76	20.02	35.09	18.4	14.59	36.34	52.62	9.73	26.8	58.22	14.96	30.86	31.04	1.86	37.94	26.54
UFD1	43.06	82.31	25.15	19.62	19.69	20.95	11.38	40.56	27.22	24.9	75.34	30	41.47	63.71	56.15	46.48	40.87	13.74	48.72	38.96
LRP6	6.82	7.88	0.7	2.47	0.82	1.67	2.99	0.92	1.3	4.77	32.91	1.06	2.93	13.12	6.36	15.3	14.73	0.45	8.93	10.46
GUCY2C	0.02	0	0	0	0	0	0	1.3	0	7.15	12.59	0	0.41	13.86	19	32.51	0	0.06	38.15	39.07
SCT	0	0	0	0	0	0	0	0	0	0	0	0	0.75	0	40.07	0.72	0	0	0	0
PHRF1	11.26	8.49	2.8	0.98	6.87	4.41	8.41	5.88	3.41	6.29	18.1	0.27	15.85	15.82	10.46	11.81	11.72	0.76	17.05	27.51
ELP1	9.66	9.66	2.82	1.36	1.77	3.81	19.07	4.42	4.76	9.83	10.59	8.68	9.14	13.47	15.61	12.61	15.63	0.95	11.83	23.06
NUCB2	202.62	105.74	11.76	29.07	3.1	17.77	0	21.25	61.6	17.61	27.99	149.39	27.79	31.42	26.62	58.93	131.4	5.2	32.05	12.55
PFN2	19.64	18.92	20.76	29.49	3.44	9.44	33.17	17.74	10.22	14.42	17.66	3.07	23.19	18.82	23.38	75.76	4.91	5.23	70.58	68
PTPN3	14.11	8.78	0.8	0.36	1.24	2.73	1.28	9.06	2.46	10.62	26.99	3.79	6.11	20.17	4.99	14.94	6.9	0.58	18.75	10.18
SPTB	0.02	0.03	0	0.11	1.17	0	0	0.1	0.09	0.33	0.11	0	0.56	0.25	0.54	0.47	0.01	0.02	0.57	0.82
DAPP1	2.45	12.6	0.28	0.07	2.31	1.2	0.46	5.52	0.59	4.5	4	2.33	2.12	5.38	4.43	0.11	10.22	0.69	0.05	0.02
FGF10	0	0	0.47	0	0	0	3.89	0	0	0	0	0	0.19	0	0.16	0	0	0.6	0	0
SLC44A1	18.7	10.94	1.59	0.86	1.19	10.19	4.21	4.57	4.33	12.55	52.61	4.84	6.27	33.22	12.09	29.15	21.37	1.51	20.21	19.98
TMEM260	4.53	3.69	0.86	0.97	0.6	2.34	5.9	2.46	2.5	2.38	7.94	1.21	3.4	5.5	4.38	9.42	7.22	0.56	9.42	12.39
SMG6	10.68	8.07	8.27	1.59	15	7.97	15.99	6.03	5.72	13.89	9.67	7.71	11.28	7.85	8.3	6.14	5.33	2.7	5.49	7.22
EXOC5	7.96	9.19	2.93	1.53	0.76	1.47	1.54	3.68	1.56	6.46	20.19	0.07	3.39	15.43	6.56	14.41	14.86	2.09	18.22	10.61
CLTCL1	3.45	1.35	1.53	0.73	2.89	0.45	9.36	1.67	1.62	1.88	2	0.64	1.09	2.12	1.11	0.36	1.1	0.03	0.43	1.08
FGF22	0.19	0	0.41	0	0	0.11	0	0.06	0.63	0	1.03	0	0.09	0.21	0.16	0.12	0	0	0	0
FSTL3	6.05	3.86	10.48	3.06	30.92	1.76	104.23	17.86	3.45	52.99	29.8	5.12	20.58	47.19	26.52	9.36	4.64	3.27	17.18	7.04
DGCR2	43.98	29.19	8.55	4.18	7.65	15.56	21.49	11.45	13.72	14.12	44.94	7.73	22.38	34.43	18.07	32.89	43.43	1.24	44.66	47.18
RNF126	35.61	40.73	23.41	38.7	83.2	46.23	22.77	59.56	40.64	46.93	72.21	33.68	37.95	61.14	37.67	34.69	33.56	3.2	51.59	34.06
MNT	4.42	2.91	2.62	1.05	3.31	1.35	1.71	3.06	1.3	7.48	14.73	1.11	9.91	12.38	13.06	9.54	2.57	1.13	14.12	13.34
ZXDC	9.31	5.9	2.38	0.62	5.23	2.55	8.77	1.63	1.66	10.74	13.21	0.99	8.54	11.27	5.84	12.69	7.96	0.74	13.06	10.5
JMJD6	14.84	13.77	39.88	45.99	53.48	19.18	29.7	40.61	32.86	18.6	30.37	7.02	70.01	29.15	19.94	18.65	12.36	2.45	18.23	17.68
POLB	26.51	16.92	8.11	19.02	17.96	15.05	0	23.15	15.97	54.49	20.42	23.82	18.66	16.16	18.04	23.18	21.5	1.84	17.14	18.12
ST6GALNAC1	101.2	100.85	0.54	5.49	4.13	42.06	8.15	20.05	20.73	18.89	6.36	26.06	49.54	12.58	33.82	13.12	48.58	1.73	23.43	4.62
WIPI1	14.2	18.95	4.11	8.66	1.91	2.03	16.28	3.9	5.17	4.16	7.36	10.89	18.63	10.36	17.61	27.04	9.38	3.76	17.09	7.74
FRMPD1	0	0	0	0	0	0	0	0.68	0	0.17	0	0	0.06	0	0.35	0.06	0	0.01	0	0.05
GBA2	40.87	24.68	27.19	8.44	32.67	21.63	60.59	20.47	25.13	54.94	51.25	8.69	51.01	42.84	37.47	39.81	42.94	5.56	60.38	120.81
NDST1	7.93	5.2	1.73	3.33	1.72	1.72	25.51	3.78	1.09	2.09	15.4	0.32	7.96	9.95	5.18	8.09	9.75	1.37	10.57	21.95
ASNS	16.81	25	12.16	57.73	27	114.93	38.07	21.73	12.27	14.7	130.72	4.79	11.11	43.16	16.1	169.97	40.54	2.12	168.44	33.56
AP3M2	3.56	4.79	1.01	1.2	2.42	1.44	8.72	3.11	2.28	16.84	6.14	1.82	2.04	8.99	5.24	7.32	3.27	0.81	4.63	7.85
CNGB1	0	0.02	0	0	1.12	0	0.03	0	0	0	0	0	0	0	0	0.03	0	0.21	0.01	0.15
ST6GALNAC2	22.43	2.07	0.58	0.38	1.44	3.46	6.96	7.31	1.45	8.31	7.99	0.08	2.93	7.56	4.03	7.09	6.38	0.31	0.93	0.28
CHAT	0	0	0	0	0	0	0	0	0	0	0	0	0	0	0	0	0	0	0.03	0
PABPC1	718.03	454.97	269.01	577	193.24	735.66	263.39	361.77	1119.28	602.45	518.94	1347.72	365.44	467.93	302.52	1005.26	964.23	53.41	1758.68	536.94
TESK2	3.23	2.29	1.56	3.18	0.78	1.46	1.2	1.05	0.54	1.54	7.94	0.68	2.21	3.9	3.35	4.1	2.73	0.44	2.95	3.78
CFAP20	16.71	24.36	3.84	26.39	2.09	7.01	0	15.4	7.64	7.72	23.22	3.03	25.07	37.18	19.11	25.74	26.2	3.48	45.71	26.81
CSNK2A2	23.71	15.17	16.02	32.72	5.84	16.24	17.68	10.33	10.87	17.52	33.69	20.09	11.4	24.82	11.75	30.33	22.01	2.22	46.83	27.38
PTPN21	5.19	1.21	0.69	0.1	12.16	1.96	13.93	0.64	2.41	11.52	8.54	0.38	5.37	3.85	2.68	2.29	6.96	0.88	2.53	5.03
EIF2B3	7.8	22.59	11.78	8.59	5.87	9.2	1.89	11.18	12.03	5.79	7.84	20.24	18.21	11.23	11.04	12.89	8.39	2.07	12.58	6.41
CAMK2A	0	0	0.68	0	0	0	0	0.1	0	0.09	0	0	0.01	0.02	0.04	0	0	0.05	0.02	0.14
TCOF1	8.65	8.63	7.17	2.69	36.72	6.77	8.56	3.8	11.97	24.81	11.34	59.88	12.23	13.45	11.2	16.7	7.82	1.15	26.97	20.94
CDC42	111.65	185.56	48.43	63.09	25.43	53.06	56.56	141.52	42.96	151.6	320.28	34.48	132.87	244.98	117.06	103.05	108.61	17.88	85.38	63.18
OSBPL3	5.29	9.69	0.67	1.56	0.68	1.95	5.26	5.33	2.95	11.06	13.81	16.84	14.23	16.27	10.51	13.85	3.78	0.8	13.41	11.68
EPHA8	0	0	0	0.03	0	0	0	0	0.03	0	0	0	0.03	0.05	0.03	0.03	0	0.04	0	0.08
SLC12A3	0	0	0	0	0.76	0	0	0	0	0	0.02	0	0.02	0	0	0	0.02	0	0	0
RAD18	1.02	3.29	0.72	0.47	0.6	0.5	1.13	0.68	0.47	5.67	5.81	0	2.29	14.74	2.92	6.27	1.97	0.46	6.08	3.3
ATP2B1	8.02	5.77	2.24	1.35	0.37	2.24	1.03	3.84	1	5.13	31.56	5.43	5.7	14.17	8.73	10.55	19.36	0.67	6.44	7.69
TRPM5	0.07	0	0	0.03	0	0.57	0	0.11	0.13	0	0.02	1.02	2.22	0.03	0.28	1.74	0.05	0	1.23	2.43
NCK2	36.25	20.9	6.5	10.5	1.31	5.57	19.25	11.9	5.14	14.23	107.93	5.5	17.14	51.18	30.82	42.7	75.57	4.61	50.27	87.06
MAP4K4	14.02	21.9	3.7	2.4	17.69	5.91	15.02	23.22	7.07	7.95	3.23	7.92	13.78	5.07	13.88	13.95	17.08	4.48	11.56	12.06
MGAT4A	12.77	4.36	1.35	5.91	4.01	1.88	5.75	3.12	2.01	5.36	32.33	1.21	6.25	33.19	16.43	23.66	17.54	2.74	17.22	32.74
RPL31	5931.52	4458.58	3485.38	12140.7	1168.8	8079.62	2128.7	4419.9	4733.95	2622.26	3815.29	5335.73	2481.65	6723.61	3890.75	7781.31	7167.01	546.2	8419.62	6682.4
WDR1	109.7	149.32	71.58	16.64	27.87	45.34	33.74	122.09	57.41	85.88	180.51	66.59	116.71	144.61	78.9	70.79	104.32	14.96	102.13	78.92
SNX13	9.01	8.08	1.61	1.23	0	1.39	2.17	2.4	1.12	5.2	20.33	2.05	3.48	19.74	7.22	33.17	18.06	0.78	20.12	18.42
MS4A12	0	0.09	0	0	0	0	0	0	0	0	0	0	0	0	0	0	0	0	0	0
ARHGAP10	17.68	2.48	30.41	0.52	11.8	6.14	38.2	7.35	6.75	3.24	1.39	10.35	5.72	1.89	1.67	2.2	16.24	1.17	1.92	2.02
RPS6KA2	6.28	4.92	2.36	0.05	1.78	2.87	19.59	3.14	2.04	0.47	0.76	2.23	7.77	0.64	3.28	6.79	9.42	3.49	1.34	1.94
ING3	7.9	6.44	2.88	0.58	0.49	1.1	4.5	1.05	0.6	2.78	7.33	2.58	3.75	8.18	4.44	10.48	7.8	1.33	8.64	8.16
VASH1	0.3	0.62	2.25	1.03	6.77	0.32	8.93	0.12	0.43	3.25	0.03	1.03	6.63	0.08	3.09	1.15	0.23	1.87	0.19	0.33
LMCD1	3.51	11.59	4.73	7.16	10.17	0.65	28.06	5.48	2.32	5.17	0.08	0.95	40.17	0.79	17.22	7.46	7.83	8.34	3.03	1.1
BUD23	157.05	84.22	66.82	111.67	156.29	101.26	70.53	98.97	239.59	56.02	84.71	682.18	107.49	72.6	66.34	107.6	82.33	5.9	115.51	91.33
SEL1L	14.21	11.64	1.77	1.3	0.31	3.3	12.51	3.33	3.39	52.84	86.86	3.84	6.56	96.94	7.33	29.95	24.99	2.12	13.54	13.23
TRIP13	1.63	6.93	0.27	0.31	0	0.28	1.38	0.52	0.96	12.02	2.52	1.59	10.48	11.98	17.29	23.26	1.1	0.32	16.15	10.21
ATP6AP1	199.13	56.21	18.51	79.38	50.77	42.29	60.67	45.93	65.05	56.09	117.49	53.21	89.67	76.19	62.1	70.87	143.3	6.23	71.1	103.56
TCF3	53.63	40.02	5.5	40.2	19.52	18.05	101.8	50.67	27.7	32.29	86.06	18.65	41.34	87.12	20.21	67.81	51.23	4.04	103.72	99.01
TRIB2	16.17	16.19	0.59	6.86	19.03	4.1	24.19	9.55	2.37	13.21	9.02	1.39	13.46	6.7	7.9	3.44	19.03	2.59	1.61	0.05
DAZAP1	51.15	57.29	27.09	27.08	84.6	50.55	83.51	36.99	46.81	87.86	117.52	37.01	83.5	78.91	49.45	63.44	61.39	6.57	75.4	64.75
MBD3	86.05	69.08	47.15	6.97	165.7	53.62	139.42	26.68	76.15	31.66	52.9	86.54	54.16	33.49	20	22.01	46.41	4.33	31.96	46.06
HLTF	3.97	5.48	1.97	0.94	0.6	0.52	2.83	2.14	0.8	5.5	12.06	1.19	3.23	24.65	4.2	14.8	5.42	0.86	13.33	5.89
FAM50A	88.18	57.18	75.92	31.03	89.46	75.66	57.73	138.07	167.49	41.11	89.8	124.23	118.32	46.79	63.02	52.91	71.97	8.56	38.13	50.94
FAM3A	39.96	21.2	25.88	24.14	58.95	36.15	66.95	26.15	26.12	28.35	39.06	41.97	47.37	35.45	35.68	26.69	25.8	3.06	32.23	20.75
CPSF1	104.01	37.75	45.63	125.78	196.01	62.73	288.16	93.54	156.12	89.24	61.88	142.27	71.88	47.2	121.39	52.32	42.95	6.18	46.73	66.12
MYO3B	0	0	0	0	0.02	0	0	0	0	0	0	0	0.01	0	0	0.06	0.01	0	0.12	0.05
CYBRD1	8.53	0.95	12.58	0.08	0.8	1.28	5.78	0	2.32	4.14	1.51	3.81	7.41	4.19	14.03	5.57	4.8	6.55	0.11	0.8
CDH19	0	0	1.01	0.11	0.41	0	0.61	0.01	0	0	0	0	0	0	0.22	1.25	0	0.2	0.76	1.3
PDCD2	52.59	68.17	11.38	6.46	2.41	31.17	51.39	28.87	19.18	47.23	80.77	22.97	35.9	74.96	34.44	71.21	44.65	4.81	81.62	48.03
SLC6A15	0	0	0	0.14	0	0	0	0	0	1.61	0	0	0	0	0	0	0	0.1	0	0
RDH11	104.18	99.54	6.33	9.98	5.19	22.04	20.55	32.97	59.23	23.77	107.98	87.98	15.82	92.76	17.8	39.42	57.22	1.56	36.96	30.51
PRKACA	24.26	15.33	15.54	10.3	16.78	9.19	36.63	14.84	4.53	16.65	43	2.04	34.77	24.2	15.87	31.05	29.18	4.86	28.27	22.54
ADGRL1	0.95	6.64	4.39	3.6	6.85	2.92	11.58	5.49	1.67	9.75	36.34	1.43	8.19	35.7	8.13	17.17	2.56	0.9	28.72	23.76
ACTN1	37.32	41.3	47.49	9.92	5.24	6.19	148.34	23	5.6	32.8	36.72	15.32	50.04	37.57	23.92	39.84	60.54	10.66	44.76	43.46
ZFYVE26	5.61	2.53	0.68	0.29	1.44	0.79	2.92	1.4	1.35	3.11	6.85	1.88	2.05	3.15	1.99	1.76	4.6	0.26	1.88	7.97
RPS6KA6	0.55	0	0.5	0	1.38	0.09	0	0.02	0.2	0.11	0.01	0.17	0.01	0.03	0.03	0.21	1.58	0.03	0.29	0.06
EPN2	6.31	4.32	9.16	3.81	8.43	3.51	14.22	10.62	2.55	20.33	27.09	1.61	9.72	20.79	4.36	9.61	13.11	1.9	11.82	12.53
PTPN18	28.21	18.09	15.53	6.31	36.68	19.92	34.48	11.06	12.48	34.46	14.51	18.29	33.3	24.47	47.62	28.11	21.39	3.25	29.21	60.24
LIMS2	0	0	472.67	0.05	128.42	0	548.31	0.17	0.2	8.08	0	0	34.46	0.02	5.18	0.21	0	6.63	0.05	0.07
ASIC4	0	0	0	0.15	0	0	2.37	1.12	0.07	0.22	0	0	0.41	0.06	0.14	0.13	0	0	0.05	0
SPEG	0	0.7	219.67	3.78	34.66	1.82	258.24	2.16	1.26	9.77	1.46	0	3.35	1.19	14.44	6.92	0.01	2.69	6.17	9.6
LNX1	5.78	2.61	0.13	1.59	0	0.83	1.24	0.88	0.68	0.94	2.31	0.85	1.71	3.81	3.01	8.8	5.01	0.86	9.91	3.66
ALDH3A2	37.72	75.41	9.29	3.19	5.7	22.9	14.75	38.71	27.19	30.92	76.45	21.56	15.98	96.24	20.68	22.54	57.04	2.75	27.32	31.38
TFRC	9.48	33.65	2.16	7.37	7.49	2.53	14.9	8.76	3.91	64.6	76.1	7.8	37.29	109.61	27.09	37.19	16.13	2.26	29.29	27.24
SREBF1	122.08	61.23	10.5	19.1	34.06	45.73	52.68	70.1	30.37	143.1	286.71	38.97	74.41	215.91	16.76	39.29	74.12	1.13	70.33	64.38
TRPC5	0	0	0	0	0	0	0	0	0	0.09	0	0	0	0.01	0	0	0	0	0	0
AFF4	10.24	9.13	1.64	1.12	5.34	1.59	2.49	4.81	1.58	13.98	18.19	1.32	4.38	13.23	5.93	8.81	12.6	1.58	7.49	10.66
UBE2D1	4.72	5.4	6.28	6	0	3.09	1.11	12.64	2.52	24.8	10.36	1.45	9.68	11.35	6.18	11.8	5.1	1.78	17.09	12
MPP5	8.19	7.43	3.78	2.24	1.21	1.89	1.78	1.49	2.09	9.55	13.75	3.54	3.09	9.66	3.76	5.24	8.91	0.79	6.3	6.45
RHOBTB1	12.15	6.55	6.63	0.22	1.1	2.42	3.88	1.48	1.76	1.24	0.1	0.98	9.55	1.46	4.88	2.94	9.7	1.66	3.45	21.95
SMC1A	10.02	7.91	0.96	0.74	4.12	1.01	0.78	1.05	1.34	7.72	18.87	2.69	5.88	21.72	13.28	19.41	10.67	0.69	20.49	22.81
HSD17B10	59.08	129.9	52.52	54.04	58.92	80.75	28.56	57.38	99.23	56.94	94.81	95.56	131.78	88.21	102.01	57.13	52.89	10.72	70.85	64.12
MARK2	12.44	9.53	3.15	2.55	22.7	5.73	16.53	14.35	5.09	12.98	35.46	1.74	22.49	22.25	19.56	30.64	15.96	1.58	37.55	28.39
HMMR	1.37	12.07	0	0.58	0.74	0.43	0	0.15	0.46	1.95	0.22	0.25	3.81	11.56	3.37	10.32	0.09	0.35	8.45	4.49
CHFR	12.77	9.4	5.14	1.73	17.08	6.14	25.06	3.52	3.42	3.81	0.17	1.67	8.38	0.31	13.87	5.89	8.82	1.77	0	0
TRHDE	0	0	0	0	0.42	0	0	0	0	0.07	0.35	0	0.03	1.31	0.24	0.02	0	0.29	0.01	0.09
P4HA2	50.56	24.54	6.34	28.72	9.79	11.7	23.48	28.14	21.34	17.71	32.34	36.14	26.41	64.56	29.65	55.02	43.41	1.72	61.13	27.99
FCGR2B	0	0	2.61	0	0.39	0	3.03	0	0	14.75	0	0	1.27	0	2.8	0.01	0	1.22	0	0
NFATC3	3.22	3.31	1.95	1.49	5.3	0.56	1.54	0.77	0.36	4.38	8.35	0.6	2.08	7.63	4.15	6.83	2.88	0.94	9.02	9.64
TRNT1	7.35	11.31	0.89	1.42	0.76	2.09	0	4.16	4.8	12.65	24.18	7.25	6.66	17.04	7.97	13.41	10.36	1.2	14.53	12.97
ACADVL	507.84	402.58	502.49	275.91	1856.76	486.55	2024.43	886.25	923.13	1383.83	625.96	501.89	507.56	352.21	569.85	360.5	278.62	23.12	318.17	450.61
STK10	4.87	5.39	3.74	0.85	30.31	3.08	24.93	13.31	5.63	12.76	3.07	2.16	13.83	2.65	8.72	5.56	3.12	1.29	7.19	6.01
FBXW11	17.25	18.05	2.78	3.45	0.74	2.59	2.41	5.13	3.78	16.95	27.01	1.6	7.61	23.1	9.9	20.42	18.88	1.62	18.39	21.85
ACAP1	0.4	0.03	15.48	28.8	326.44	0.15	127.81	10.88	6.53	19.55	0.03	0.39	7.58	2.99	16.81	4.09	0.2	1.48	0.16	0.84
CRMP1	0.56	1.3	1.48	0.01	0.59	0.17	3.94	0	0.11	1.13	0	0	4.11	0	1.9	0.49	1.52	0.92	0.26	0.58
EVC	1.12	0.94	0.27	0.3	0.86	0.02	0.88	0	0.89	0.56	0	1.11	0.5	0.01	2.04	0.89	3.42	0.92	1.09	1.12
DERL2	45.7	47.76	14.93	33.14	36.26	32.52	102.72	35.41	31.9	39.34	46.21	75.16	50.62	44.23	36.64	33.54	37.6	2.85	19.81	26.92
SIDT1	2.53	0.75	0.2	0	2.18	0.62	2.23	1.03	1.21	0.73	0.1	1.11	0.46	0.54	4.26	0.84	0.77	0.12	0.68	0.27
NDE1	4.2	7.31	2.39	2.75	4.53	1	13.73	6.32	0.98	7.45	13.57	1.76	11.22	16.45	8.42	15.75	5.07	3.65	20.2	13.41
MRVI1	0	0	23.85	0	3.92	0	27.23	0	0	1.38	0	0	5.82	0	1.41	0.01	0	3.67	0	0
TMEM38A	38.82	28.06	2	4.99	4.33	31.21	11.74	6.85	40.76	0.83	10.31	28.98	14.78	4.21	5.64	8.58	32.34	0.5	3.78	3.06
AP1M1	16.37	13.33	11.07	8.01	15.34	8.11	16.3	32.39	7.47	10.31	21.26	8.77	28.5	18.23	16.35	16.84	12.26	4.13	18.16	29.25
PVR	17.12	7.43	3.04	3.16	3.93	11	26.72	17.37	11.81	11.85	23.18	5.38	20.68	16.73	33.83	44.13	14.8	0.92	39.42	38.62
XRCC1	23.29	9.87	9.13	22.61	5.43	6.26	3.02	4.45	3.6	6.54	12.36	1.54	15.49	11.01	11.24	17.11	9.91	2.22	21.39	33.03
SCARB1	26.72	35.69	6.35	14.22	11.36	14.74	15.34	32.92	30.72	10.38	15.73	21.19	19.84	38.52	22.98	46.79	15.99	2.41	50.48	35.11
CYP2W1	0.21	0.22	0	0.07	0	0.04	2.14	0.06	0.1	71.61	139.87	0	17.03	388.4	41.9	1.11	0.05	0.28	1.61	0.85
MCM2	4.85	16.7	1.25	5.07	8.68	1.69	2.72	1.43	3.12	8.13	5.96	4.64	17.31	28.88	11.86	28.47	2.73	1.13	41.19	37.18
MOV10L1	0	0.04	0.79	0.02	2.89	0	0	0	0	0.46	0	0	0.82	0	0.09	0.16	0	0.03	0.15	0
PANX2	0.14	0.12	0	1.8	0	0.01	0	1.28	0.02	0.35	1.21	0	0.27	0.74	0.15	4.25	0.1	0.01	1.34	0.03
SELENOO	30.34	22.65	20.93	9.2	161.76	32.78	128.7	29.07	34.94	32.56	20.52	10.88	30.52	18.28	20.17	10.03	21.09	1.02	16.14	16.1
TP63	0.06	0	0	0	0	0	7.7	0.01	0	0	0	0	0.45	0.04	0.06	0.04	0.04	0.04	0.09	0
ALPK1	4.65	4.02	1.96	0.99	11.1	2.04	14.06	2.55	1.64	25.94	5.78	1.15	3.42	8.93	4.49	4.75	3.88	0.67	5.09	4.28
LLGL2	166.55	190.16	13.42	34.23	253.92	118.92	146.35	164.36	235.75	343.05	118.07	74.41	256.29	155.88	151.96	121.09	109.31	5.58	143.46	144.1
PDE8A	16.94	12.71	4.27	1.26	1.33	4.84	13.7	11.56	2.25	26.21	14.63	5.28	12.57	16.38	12.08	10.12	13.77	1.36	11.1	14.98
CLCN4	0.73	3.47	0.01	2.02	0.09	0.16	0	0.33	0.22	2.32	0.06	0.12	1.21	0	2.84	9.29	4.77	0.15	2.86	6.95
NLE1	15.7	9.79	3.75	64.56	13.76	9.91	8.96	4.92	9.08	10.11	15.88	14.18	9.03	13.8	10.4	24.19	13.34	0.56	32.32	30.5
SDHA	53.72	118.28	113.39	81.31	121.94	106.38	152.33	142.63	177.5	357.98	137.6	209.8	132.14	116.48	79.2	89.91	70.96	5.45	106.45	64.79
SMARCE1	36.98	52.18	17.36	41.18	14.9	18.39	22.43	17.87	12.14	32.37	34	14.75	40.08	41.6	58.06	102.11	35.13	9.22	86.91	82.9
FNDC8	0	0	0	0	0	0	0	0	0	0	0	0	0.11	0	0.05	0	0	0	0	0
GSDMB	20.37	22.38	4.65	13.31	45.88	40.28	65.4	12.66	24.1	141.02	26.4	18.45	94.41	23.31	83.15	33.43	12.43	1.99	35.87	53.86
KDM5A	4.53	9.1	0.69	0.5	14.63	0.94	1.2	1.3	0.65	3.11	18.94	1.29	4.17	8.79	5.23	13.71	7.51	0.49	14.11	16
ADAM11	0.17	0	0.22	0.15	0.34	0.01	0	0.03	0.05	0.2	0.05	0	0.22	0.15	0.13	1.86	0.04	0.02	0.22	0.24
PPP2R3A	2.05	2.34	2.34	0.46	0.28	0.39	3.32	0.33	0.55	2.27	1.09	0.69	0.87	1.88	0.4	0.57	2.11	0.19	0.74	1.21
FERMT2	0.09	0	31.38	1.53	0.6	0.19	23.13	0	0.08	1.38	0.04	0	9	0	4.46	0.27	0.49	4.25	0.21	0.07
ABCB11	0	0	0	0	0	0	0	0.06	0	0	0	0	0	0	0.02	0.01	0	0	0	0
DHRS9	0	0.5	0.23	0	0	0.24	6.5	671.85	0	0	0	0	5.07	0.12	18.62	0	0	0.02	0	0
CD5L	0	0	0	0	0	0	0	0.07	0	0	0	0	0.02	0	0	0.03	0	0	0	0
PTGS2	0.02	0.2	2.26	0.07	0	0	4.42	0.15	0	6.61	0.02	0	9.88	0.01	2.52	0.74	0.34	0.46	0.09	0.01
IGF2BP2	11.71	14.72	0.83	5.73	0.21	5.27	13.98	9.46	7.35	13.62	18.82	7.42	5.22	15.89	17.68	47.17	10.83	0.9	49.45	47.46
MAP3K13	15.48	13.29	6.5	6.36	1.37	5.04	0.92	4.76	4.55	43.24	15.28	4.72	20.73	16.76	16.99	14.9	16.21	1.95	10.49	14.7
ST6GAL1	24.22	6.02	1.2	0.63	11.85	1.79	6.01	1.47	21.49	2.53	0.02	4.36	7.29	0.16	16.94	33.49	100.81	5.35	40.47	39.8
TBX21	0	0	0.24	0	0.67	0	4.85	0	0	0.29	0	0	1.14	0	1.01	0	0	0.15	0	0
FRY	11.48	2.28	1.23	0.18	0.59	1.01	0.96	0.05	0.47	0.62	0.53	2.69	2.8	1.12	2.93	1.35	3.89	1.49	0.4	0.34
PICALM	33.83	36.62	9.25	4.64	2.56	8.24	37.93	22.48	7.19	34.4	71.91	2.82	32.96	71.3	64.89	83.04	38.59	8.45	80.91	56.78
NSF	13.8	22.32	2.96	1.04	4.01	4.31	2.31	3.05	3.82	15.25	19.31	4.47	12.87	18.49	10.43	18.42	12.72	1.42	15.03	14.36
GLI2	0	1.37	0.86	0.11	0	0.01	0.76	0	0	0.35	0	0	0.64	0	0.08	0.15	0	0.36	0	0
CLASP1	5.95	4.69	1.47	0.42	0.5	0.61	2.3	1.9	0.77	2.36	9.73	0.45	2.55	11.32	5.48	7.44	6.35	0.52	9.42	13.69
MRPS34	151.72	253.3	109.14	177.95	307.64	266.73	144.03	197.79	377.29	107.23	142.57	257.69	224.8	126.91	68.5	73.52	131.42	9.66	95.67	109.37
NOTCH3	3.75	0.9	1.74	4.96	2.17	0.32	15.14	3.25	0.77	16.45	11.12	0	21.2	14.81	5.22	14.68	1.03	2.78	18.35	15.78
CLNS1A	64.27	73.04	19.44	111.92	7.57	41.69	12.17	39.9	16.38	56.77	128.53	25.33	62.88	110.14	69.53	196.67	76.93	7.35	223.26	120.73
PPP2R2C	0	0	0.2	0	0	0	1.56	0.05	0.02	0.42	0	0	0.18	0.01	0.21	1.37	0	0.05	0.19	0
TEAD2	11.99	7.14	8.8	17.8	4.68	6.43	25.48	7.69	2.02	7.38	14.93	0	14.24	5.29	5.25	21.04	11.26	3.34	27.91	55.88
EED	8.34	13.02	2.96	4.45	6.58	2.89	12.57	6.21	3.65	22	11.17	0.91	8.96	12.76	14.84	19.25	7.72	1.27	21.35	19.98
CDHR2	0.02	0.02	0	0	1.85	0.15	11.17	10.37	0.36	15.17	4.2	0	7.66	12.4	33.04	0.32	0	0.32	1.1	0.09
SNCB	0	0	0	0.02	0	0	0	0.64	0	0	0	0	0.06	0	0.11	0	0	0	0	0
TSG101	48.81	55.64	12.05	27.07	5.96	14.93	11.27	65.36	13.77	49.39	76.18	19.08	46.77	54.77	54.02	69.1	42.06	5.49	63.62	50.74
NCBP3	16.84	5.65	6.65	1.73	4.27	4.98	10.28	5.45	4.58	19.51	17.77	6.33	10.09	21.49	10.65	8.67	9.69	0.9	6.17	14.61
ATP2A3	19.8	21.2	4.57	0.89	145.77	31.8	41.64	2.72	29.56	14.76	20.77	43.89	36.52	22.21	60.94	7.98	7.28	1.7	8.33	2.31
CA12	4.22	9.6	4.49	0.04	0.04	1.11	0	4.68	0.59	3.26	43.12	1.22	4.85	27.04	1.76	18.21	9.77	1.11	17.67	10.7
MGLL	4.46	19.15	10.31	1.71	11.97	6.07	46.85	46.79	3.53	17.33	32.7	10.42	35.83	36.42	43.07	20.93	9.81	4.31	26.82	3.92
NTN4	15.25	11.91	1.63	0.91	0	2.65	0	15.95	0.78	2.66	6.52	5.13	8.52	2.17	6.25	16.27	10.02	1.19	10.13	9.15
BCS1L	22.18	25.06	29.2	10.18	95.12	23.19	132.22	15.56	46.8	42.59	20.77	21.8	35.14	17.41	21.03	29.82	19.14	2.98	46.32	48.88
NUAK1	1.05	0.66	0.58	0.07	1.21	0.11	2.39	0.6	0.04	0.39	1.04	0	1.2	1.86	1.7	0.77	0.81	1.01	0.45	0.49
DPP8	5.86	7.64	0.9	6.03	3.56	0.85	4.18	4.42	1.3	6.85	23.7	6.5	3.08	18.24	6.18	10.25	7.81	1.25	7.82	6.59
SLC24A1	2.74	1.86	0.07	0.12	0.74	1.27	4.44	1.49	0.36	1.81	1.76	1.11	1	3.6	2.75	5.76	5.51	0.69	2.72	4.81
ZNF532	8.62	3.78	2.34	1.79	1.49	0.31	4.13	1.08	0.55	4.18	12.6	0.06	3.05	3.33	6.18	2.8	13.14	2.25	1.62	1.02
SCARF1	1.94	0.32	1.47	0.02	2.2	0.49	1.65	0.04	0.83	5.28	2.33	0	5.55	1.07	3.03	0.29	2.19	0.53	0.17	0
LMAN1	52.6	52.75	2.23	32.77	2.44	7.17	4.95	9.81	10.88	32.18	62.16	14.2	13.73	87.55	17	43.5	51.92	1.98	34.84	16.9
HACD3	27.75	39.92	3.49	10.74	4.62	8.1	14.61	15.02	8.88	31.87	65.54	12.93	19.95	67.6	28.17	41.1	38.69	1.67	40.97	33.2
IPCEF1	0.07	0.03	0.14	0	1.49	0.06	10.51	0.22	0	0.55	0	0.28	0.34	0.09	0.27	0.18	0.17	0.09	0.26	0
ZZEF1	7.76	4.34	2.46	0.68	3.65	1.77	5.67	2.16	1.82	4.46	18.64	2.48	5.22	10.87	12.26	6.06	10.13	0.66	6.02	11.7
NOX3	0	0	0	0.04	0	0	0	0	0	0	0	0	0	0	0	0	0	0	0	0
ENO1	398.97	1118.88	210.05	1136.96	249.54	286.43	315.68	559.85	300.7	593.11	628	380.51	973.52	918.13	414.72	357.75	321.17	47.94	405.59	384.31
SLC12A1	0	0	0	0	0	0	0	0	0	0.13	0	0	0	0	0.03	0	0	0	0	0
MYDGF	536.17	300.35	39.56	224.02	76.5	249.61	52.08	419.47	638.41	56.86	279.45	759.3	196.97	226.82	134.97	152.18	290.36	11.5	116.94	112.14
ANO8	3.77	1.93	1.06	0.88	1.2	1.04	3.25	1.73	0.54	2.39	9.26	0	3.72	8.02	4.27	3.19	5.47	0.23	3.32	5.76
TUBE1	6.46	5.07	2.85	3.08	0.73	3.14	9.95	1.43	2.25	10.51	24.91	0	2.93	9.5	7.39	12.84	8.37	0.94	12.63	5.32
ARHGEF10L	16.59	12.35	22.03	1.13	8.35	8.33	38.37	17.57	5.45	24.35	16.93	2.46	12.73	14.39	18.05	20.21	18.5	2.45	23.24	24.27
TXK	0	0.07	0	0.2	1.35	0.01	0	0.61	0.05	1.36	0.29	0	0.66	0	0.91	0.32	0.26	0	0.4	0.16
WSCD2	0	0.06	2.05	0	0	0.08	0	0	0	0.06	0.02	0	0.37	0	1.48	0	0	0.03	0	0
KCNQ2	0	0	0	0	0	0	0	0	0	0	0.23	0	0.08	0.03	0	0.03	0	0	0	0
TACR2	0.31	0.17	96.46	0.06	0	0.13	25.13	0.07	0.03	0	0.09	0	0.26	0.07	0.07	0.13	0.68	1.62	0.29	0.17
ACTR6	9.8	8.97	3.39	6.58	1.5	3.94	14.33	7.98	1.56	30.06	9.88	3.52	9.41	26.38	11.75	16.5	8.55	2.62	15.87	9.83
TIPIN	3.13	5.16	3.15	1.02	0.98	1.08	0	2.16	2.4	0	1.16	2.03	5.27	7.26	4.1	5.62	2.59	0.51	4.7	3.69
SRI	169.74	119.05	60.27	129.19	8.36	130.92	13.34	1038.99	69.43	108.39	138.19	91.21	130.62	154.12	182.77	145.82	66.38	16.71	147.95	83.84
EIF4G3	20.13	12.48	2.3	2.58	1.24	2.45	4.64	7.82	4.08	27.12	23.7	8.77	11.89	20.84	14.88	19.65	18.51	1.53	16.63	15.35
NUP37	13.29	23.58	9.1	18.52	0	7.63	0	12.15	17.78	49.95	27.02	15.39	20.49	39.95	20.33	23.87	11.64	3.54	24.84	19.69
SEMA3A	0.29	1.1	1.45	2.31	0	0.02	0.89	0.64	0	0.22	0.03	0	0.71	0	0.2	37.32	0.02	0.29	32.13	8.93
GTSE1	1.35	4.92	0	0.44	0.13	0.19	2.09	0.23	0.69	3.84	0.11	0.3	6.02	10.3	4.38	8.94	0.06	0.64	9.99	8.9
SEMA3C	2.37	6.22	6.4	0.75	0.5	1.42	8.7	1.93	0.44	6.8	0.23	0.86	1.09	0.1	5.39	20.44	1.24	1.96	12.31	9.02
TTC38	28.35	18.6	5.54	4.74	27.79	8.5	20.06	16.72	12.08	31.47	61.01	18.05	12.64	76.67	26.73	35.05	29.66	2.13	45.56	41.42
ACAT1	27.65	55.92	98.7	13.11	40.55	39.42	70.24	21.4	90.18	47.72	43.27	93.15	39.48	47.02	30.77	59.9	48.52	6.12	56.23	32.66
GRAMD4	19.92	24.08	3.49	4.14	1.44	5.94	22.27	9.29	2.59	8.16	30.05	1.05	19.94	29.01	23.79	11.38	19.4	1.39	23.16	6.87
CELSR1	3.15	4.79	0.16	0.2	0.73	2.01	2.35	1.66	0.37	15.82	2.12	0.04	4.28	3.28	3.57	1	0.76	0.39	3.21	0.39
WNT8B	0.04	0.31	0	0	0	0	0	0	0	0	0.14	0	0.08	0.85	0.03	0.43	0	0	0.09	0.07
ZNF638	40.53	45.88	23.13	7.82	49.1	30.87	90.7	18.96	31.93	129.23	34.79	66.84	54.52	31.98	32.29	44.04	21.65	1.74	46.72	35.95
SLC25A40	6.37	6.08	0.97	0.89	4.9	1.33	0	2.57	1.42	5.55	4.86	1.13	2.13	8.45	3.06	12.83	5.83	1.44	11.07	10.79
TIMM21	19.85	26.74	5.05	6.48	0.48	7.27	10.05	4.57	12.82	31.16	14.59	17.07	15.84	34.37	14.25	12.41	14.39	1.14	15.45	13.88
ADD2	0	0	0	0.1	0.75	0	0	0	0	0.65	0	0	0.15	0.03	0.18	0.51	0	0.04	0.05	0.03
FGF4	0	0	0	0	0	0	0	0	0	0.67	0	0	0.02	0	0	0	0	0	0	0
RASAL2	2.33	1.79	0.06	0.05	0.33	0.11	2.06	0.5	0.12	3.77	7.07	0.17	1.24	6.76	2.07	3.08	3.47	0.76	2.53	4.25
VPS9D1	13.93	7.17	4.57	0.83	39.48	5.86	52.36	10.61	7.85	10.42	10.59	4.1	11.33	5.33	7.45	3.94	9.96	1.43	2.28	6.06
ZNF37A	5.46	1.9	1.18	2.57	0.58	0.91	1.2	0.57	1.15	5.72	7.24	0.3	1.06	7.27	3.93	8.3	4.74	0.86	8.76	6.08
MARK3	28.78	29.47	23.01	6.77	76.34	22.7	94.94	42.62	30.16	27.61	34.8	38.49	31.66	33.61	22.4	14.69	21.94	2.81	20.2	18.73
SLC25A3	451.29	552.41	408.25	357.88	245.49	624.12	351.55	393.43	727.86	762.42	541.54	717.27	400.62	655.93	273.77	315.94	379.89	38.62	336.14	333.95
FNDC3B	8.86	7.23	2.15	4.11	1.09	1.58	4.8	14.27	3.31	12.04	20.88	4.17	8.92	11.15	11.65	27.84	13.92	2.18	12.36	8.07
FOSL2	17.47	11.14	2.03	2.15	7.33	6.05	20.96	5.89	2.94	20.48	22.92	7.47	52.02	22.69	26.5	26.47	15.31	2.17	23.24	11.17
CACNG4	0.17	0	0.19	1.96	1.85	0.02	1.46	0.11	0	0.15	0.23	0	0.07	0.24	0.21	5.14	0.32	0.06	19.55	0.16
FRYL	6.89	7.91	1.63	0.42	5.15	2.24	6.21	6.73	1.51	17.46	21.78	4.28	5.59	18.78	8.94	6.17	9.21	1.2	4.83	6.61
TMEM131	15.31	6.48	1.98	1.65	2.32	3.22	4.8	5.16	3.15	7.72	12.14	1.92	5.01	12.96	11.49	11.25	10.31	0.66	9.71	13.88
FSCN1	0.54	1.18	6.01	180.87	13.47	0.12	47.99	51.97	0.21	11.88	0.47	0.71	30.62	1.53	10.82	5.51	0.4	4.79	5.38	0.35
ACTB	643.12	1384.68	4410.67	737.58	2640.98	1014.74	5987.88	2791.75	826.64	5518.9	1049.93	1386.35	3794.75	1654.42	1349.53	786.48	414.69	310.11	1295.97	640.78
MOCOS	1.79	3.76	0.04	0.07	0.45	3.18	0.06	1.06	1.05	4.11	6.02	2.08	3.83	6.18	3.13	3.95	1.62	0.16	4.4	1.71
PLD1	1.62	5.29	1.13	3.05	0.8	1.23	0.53	6.14	0.91	5.27	20.44	3.53	5.41	34.2	13.89	14.93	2.02	0.58	5.01	5.04
ATP12A	0	0	0	0	0	0	5.06	0	0	0.14	0	0	0.01	0	0.1	0.03	0	0	0.11	0
WDR62	0.77	1.95	0.24	1.14	4.59	0.24	1.21	0.09	1.75	2.42	0.43	0.93	7.53	3.4	1.69	3.94	0.42	0.12	5.36	4.49
DLG1	25.75	23.06	3.21	5.24	9.33	4.33	12.12	3.98	5.92	14.05	21.14	9.4	12.45	23.94	17.72	31.91	41.47	4.26	30.46	25.45
RAB7A	82.06	83.05	33.13	38.04	23.83	28.83	92.45	105.4	22.72	107.55	236.51	10.26	98.33	118.73	77.12	140.11	101.05	14.47	149.76	110.64
BCAP29	17.71	20.45	6.38	4.48	14.31	6.27	38.2	11.64	7.09	17.84	39.67	5.39	13.8	27.52	17.67	25.88	30.77	3.98	14.68	16.85
SEC31B	3.09	0.67	3.28	0.05	38.98	1.01	37.91	0.58	2.65	8.08	2.63	2.78	3.12	3.35	2.63	0.79	1.06	0.18	0.37	2.46
SART3	13.55	7.27	2.11	3.5	3.03	2.84	17.2	6.54	2.67	14.6	29.08	1.89	11.16	22.57	13.95	16.07	13.33	1.49	18.55	25.48
ARHGAP15	0	0	13.43	0	18	0	8.53	0	3.16	7.82	0	0	9.9	0	6.3	0	0	2.06	0	0
TUBA3D	0	0	0	0	0	0	0	0.2	0	0	0.05	0	0	0	0	0	0	0	0	0.15
PAX2	0.02	0	0	0	0	0	0	0	0.03	24.25	8.8	0	0	1.23	0.04	0.02	0	0	0.1	0.13
EXOSC7	27.91	34.91	17.08	56.15	21.99	29.57	14.81	41.28	35.73	24.86	35.24	35.97	39.98	39.86	22.59	56.76	24.99	2.66	76.82	40.94
KIFAP3	2.83	1.07	3.3	3.99	2.2	1.81	1.5	10.3	0.37	2.78	2.6	0.79	5.68	1.8	8.67	11.71	2.33	1.19	9.26	7.3
MKRN2	9.97	11.5	2.01	6.22	1.73	3.81	3.32	4.05	2.52	19.31	21.51	2.98	5.85	18.91	7.98	18.47	12.05	1.56	19.59	13.7
MCM6	4.69	30.23	2.56	2.34	1.03	1.75	32.64	2.34	3.79	12.66	4.53	4.88	9.76	25.9	10.74	25.94	3.29	1.24	30	16.69
REXO2	23.96	36.87	27.42	44.7	2.24	12.34	15.15	34.63	16.49	54.8	52.08	1.77	34.22	34.04	63.89	97.85	29.88	7.89	113.42	60.03
RBM7	10.2	10.53	4.95	11.51	1.51	4.7	9.01	5.29	3.22	25.93	23.26	5.21	10.56	15.09	17.39	33.11	14.29	2.14	26.04	27.33
RBMS2	5.94	5.05	1.64	1.23	1.66	1.35	5.7	5.1	1.76	9.86	10.08	5.11	5.29	7.75	5.37	6.35	6.77	1.55	6.57	7.32
BAZ2A	17.3	8.81	1.73	3.43	8.95	2.62	11.63	8.38	7.37	11.12	48.39	7.61	7.36	35.74	23.48	30.67	14.89	1.36	32.26	51.82
PTPN23	14.91	5.16	3.84	4.36	10	4.25	27.12	4.14	4.86	10.79	18.46	4.39	12.51	12.27	10.94	13.2	14.92	0.83	22.92	23.91
MLH1	9.15	19.16	7.67	2.65	11.14	6.78	11.99	5.99	6.27	0.32	0	6.5	16.04	0.03	12.67	11.9	12	1.45	15.94	11.47
UNG	14.82	26.04	3.25	7.31	6.21	5.72	5.57	9.45	3.79	30.82	27.17	1.69	16.85	42.63	19.74	19.71	16.84	1.61	17.13	12.17
FMO4	3.8	1.18	1.37	0.15	0	0.38	0	1.28	0.63	0.64	0.57	2.23	1.06	0.77	2.75	2.69	1.44	0.32	1.57	1.51
KLHL20	4.36	2.99	1.34	1.14	0.72	0.45	0	1.67	0.68	1.05	11.78	0.41	3.52	6.74	7.73	10.07	5.38	1.7	6.57	7.54
RGS11	0.3	0.25	6.4	0.1	23.23	0.04	62	1.13	0.06	8.71	7.92	0	7.52	9.89	2.15	3.31	0.11	0.5	0.95	0
SLC46A1	8.37	6.32	10.29	0.32	1.98	11.12	5.08	1.04	5.49	28	8.71	0.82	4.88	7.3	4.2	12.35	6.14	0.45	9.49	9.5
PLXNA2	3.52	4.67	5.18	0.08	5.36	5.08	23.79	7.75	2.31	0.15	3.38	6.08	10.17	2.99	8.17	2.61	3.37	0.39	2.3	4.9
SPAG5	4.87	20.17	0.14	9.75	11.93	2.62	39.27	1.52	8.04	18.45	1.88	7.08	32.21	12.74	16.03	17.02	1.36	0.86	18.93	21.78
ANKRD13A	17.07	17.4	10.96	0.58	1.89	4.55	11.55	2.36	6.48	20.97	17.55	12.35	6.62	18.62	13	12.49	22.16	2.78	8.57	9.38
TPD52	37.07	55.18	5.49	31.43	2.78	16.9	23.18	32.01	7.44	158.93	164.41	9.56	36.25	161.54	97.28	90.65	34.02	5.94	69.26	53.99
ACACB	4.55	1.64	14.5	0.2	5.34	1.71	9.12	0.19	1.98	1.04	0.39	3.59	1.79	0.25	3.85	3.53	4.43	1.08	2.48	7.06
TRAF4	85.64	58.4	5.07	82.19	30.74	48.78	40.58	63.64	24.72	29.81	91.09	34.84	103.28	70.13	48.6	56.43	51.54	1.53	72.87	72.78
PAG1	0.65	0.46	0.04	0.58	0.2	0.05	1.55	0.23	0.12	1.02	0.06	0	2.2	0.42	3.98	7.17	0.68	0.22	3.16	0.7
GPATCH1	4.12	3.65	3.06	2.32	1.94	1.82	6.31	2.55	2.56	2.48	6.02	2.13	12.65	7.56	13.88	13.1	3.41	0.44	7.38	9.21
ICAM3	5.83	10.36	5.87	7.52	53.49	6.89	18.66	2.57	6.41	12.61	5.27	1.4	23.88	7.99	15.84	6.39	5.34	2.02	7.28	4.18
NT5C2	27.9	24.75	4.89	4.96	0.99	8.7	35.8	16.18	6.7	28.93	49.75	5.15	14.06	38.46	21.7	25	22.53	3.37	9.89	10.2
MCAM	0.04	0.02	54.49	0.83	6.62	0.01	20.59	0.01	0.03	9.37	0.14	0	65.51	0.62	63.87	2.06	0.02	10.95	0.69	0.18
GPC4	7.24	2.7	5.97	1.46	0	1.93	2.88	2.42	1.46	5.48	17.97	3.43	5.35	12.15	1.89	3.41	6.56	0.64	3.42	12.38
MBNL3	1.86	3.65	0.19	5.51	0	0.66	1.68	0.09	0.27	3.3	6.96	0.27	1.42	6.6	1.61	7.41	4.15	0.58	5.92	6.43
CAMSAP3	26.65	11.21	0.47	10.1	19.4	20.59	8.97	23.34	16.17	15.84	31.19	7.67	20.51	21.3	24.68	18.94	17.24	0.47	21.19	42.15
RAP1GAP	6.45	7.45	2.36	5.48	21.63	12.2	10.55	5.1	6.44	3.68	12.11	1.38	41.26	7.63	7.78	10.29	16.14	1.52	5.39	0.82
XAB2	27.07	17.84	21.31	26.04	52.08	23.26	8.81	14.46	30.07	8.71	33.49	31.79	33.66	22.43	15.73	24.61	16.52	2.12	36.85	25.84
ARHGEF1	43.52	20.93	38.74	28.26	1092.94	21.64	635.72	44.29	32.52	174.39	56.6	10.52	147.86	39.68	64.72	50.73	35.75	4.32	54.89	71.77
STXBP2	118.06	72.98	8.5	30.65	326.96	92.97	111.1	150.58	173.13	88.87	117.18	282.02	140.56	62.32	74.43	52.7	62.83	3.69	57.59	95.33
MAP2K7	15.07	10.31	9.43	4.44	31.06	8.27	49.95	11.67	8.05	20.87	28.44	11.49	11.6	17.69	11.67	14.67	17.18	1.7	18.29	19.86
NMRK2	0	0	13.13	0.11	0	0	0	0	0	3.16	0	0	0	0	0	0	0	0	0	0
DGKD	37.46	16.55	3.16	1.11	25.36	9.37	13.57	2.51	6.17	6.47	28.25	7.85	21.53	28.42	16.61	25.3	12.84	3.39	48.68	62.6
CTTNBP2	0.15	0.71	0.19	0.18	0	0.01	1.17	0	0	0.35	0	0.29	0.59	0	0.49	2.34	0.83	0.08	3.03	2.74
ACTL6B	0	0	1.88	0	0	0	0	0	0	0	0	0	0	0	0.08	0	0	0	0	0
RARB	6.46	2.33	0.46	0.12	0	0.62	4.06	1.9	0.37	0.39	0.03	0.59	1.36	0.02	0.89	1.03	2.2	0.28	0.91	0.11
TOP2B	27	33.94	18.86	8.34	6.19	12.9	11.25	18.03	8.19	41.09	19	10.19	35.19	26.75	19.18	22.87	18.25	3.36	28.8	20.25
TM9SF3	126.89	136.02	6.59	8.63	9.24	27.66	19.26	26.42	31.2	53.01	155.12	26.79	30.54	121.28	48.28	63.53	138.93	3.36	52.43	36.79
NFKB2	19.33	16.64	11.25	15.99	17.69	11.22	27.69	28.09	10.18	24.85	33.58	8.65	65.92	34.99	27.68	35.15	25.97	2.32	28.44	20.04
UBE2T	4.87	38.41	2.09	32.57	2.48	2.94	0	8.18	5.26	19.28	8.33	16.15	32.58	42.39	14.64	47.36	3.41	1.97	39.19	24.01
PPP1R12B	1.28	1.83	16.73	0.44	0.26	0.3	5.12	1.29	0.35	1.65	1.95	0.29	2.32	1.54	3.37	3.06	1.68	2.84	1.32	6.81
DNAJC10	25.1	48.27	2.94	5.47	13.11	12.67	19.3	11.73	5.92	27.97	37.54	4.62	13.51	26.98	14.1	39.45	39.23	2.39	33.4	22.53
GTF3C1	34.69	16.03	21.4	6.57	35.9	22.32	128.64	38.34	36.73	38.82	19.6	37.29	51.74	14.76	19.13	13.06	13.89	1.83	15.38	23.82
IL4R	10.15	12.32	26.09	0.67	44.25	7.7	119.44	21.1	3.74	47.39	35.8	2.19	49.68	30.66	40.61	33.39	11.17	1.92	30.34	24.67
USP33	8.53	19.82	7.87	2.09	0.88	4.02	11.91	8.69	5.09	25.87	28.99	16.06	12.31	19.94	14.3	18.19	12.83	1.49	13.61	11.54
PAK3	0.06	0	0.04	0	0.12	0	0	0	0	0	0	0	0.04	0	0.07	0	0	0.06	0	0
CAPN6	47.85	22.08	1.45	7.79	0	4.4	0	0	2.05	0	0	1.72	1.82	0	0.7	0.02	88.81	1.36	0	0.06
DCX	0	0	0	0	0	0	0	0	0	0	0	0	0.01	0	0.02	0	0.1	0.02	0	0
SNRPA	38.64	47.75	34.14	81.63	59.37	41.64	29.58	28.68	33.81	47.63	26.98	120.14	54.59	55.05	30.54	43.74	20.63	3.92	58.55	79.17
SPAG6	0	0	0	0	0	0	0	0.02	0	0	0	0	0	0	0.12	0	0	0	0.09	0
EXOSC5	12.69	27.08	11.57	46.38	20.97	27	12.08	12.27	12.14	20.32	43.7	13.8	46.42	20.17	19.06	52.09	8.71	2.22	71.29	29.79
DYNC1I2	29.19	44.36	18.19	10.99	68.43	12.67	60.28	36.37	18.74	54.01	36.4	125.95	26.9	34.02	35.64	44.33	38.72	5.78	49.12	39.91
APBB1IP	0.5	0	1.15	0	6.04	0	2.86	0	1.21	2.11	0	3.11	2.28	0	6.78	0.19	1.5	0.92	0.04	0
LRCH4	23.75	17.91	15.06	13.34	91.25	6.14	76.48	15.45	12.24	15.47	36.53	9.55	27.86	32.47	30.02	21.36	17.21	4.27	26.79	26.42
FAM76B	6.37	4.34	2.29	1.67	0.69	0.96	0.74	1.3	0.73	8.46	10.17	0	3.35	9.34	8.85	16.49	5.86	0.95	9.82	12.93
SIRT6	23.74	27.19	17.47	12.34	28.39	22.09	61.75	63.29	23.84	24.35	22.64	24.33	28.42	24.61	35.21	19.43	13.02	1.58	17.98	25.38
TYR	0	0	0	0	0	0	0	0	0	0	0	0	0	0	0	0.03	0	0	0	0
POLD3	4.78	19.97	2.55	1.15	2.5	2.03	4.12	1.76	1.89	9.25	3.96	1.72	23.87	10.82	12.02	14.43	9.38	0.98	11.56	9.56
ACTN2	0	0	7.73	0	0.48	0	1.83	0	0	0.15	0	0	0.05	0	0.36	0.34	0	0	0	0
CAPZB	158.74	180.7	79.64	67.97	69.19	69.26	104.66	176.05	59.23	90.11	199.29	94.08	226.23	158.46	136.49	110.84	135.85	41.98	121.16	87.54
GPR137B	4.03	2.01	0.92	1.62	0	0.65	7.65	6.26	1.17	12.69	4.59	0	5.62	5.51	6.7	11.2	5.18	1.81	9.82	11.11
NAALAD2	0.06	0.13	0.22	0.26	0	0.03	0	0.02	0.04	0	0.24	0	0.08	0.36	1.11	0.75	0	0.09	0.51	4.34
JADE1	3.7	13.81	5.45	2.61	10.71	5.77	38.75	0.39	3.99	15.45	4.1	7.27	4.06	6.99	2.6	2.63	8.31	0.82	1.75	1.35
SLC25A43	5.74	5.74	1.49	1.91	1.76	1.41	2.52	2.88	0.54	9.56	8.65	0.56	11.11	10.47	9.85	15.33	1.98	1.11	17.3	9.6
UBE2A	23.18	32.42	11.74	18.22	13.06	7.86	21.6	28.06	5.23	40.73	71.49	10.74	56.22	38.47	38.62	35.55	19.74	6.89	32.46	18.71
FGFR1	0.48	0	9.61	3.41	4.27	0.03	35.44	0.9	0.21	12.15	7.77	0	13.2	10.54	3.79	3.38	0.53	2.15	2.63	9.21
FKBP6	0	0	0	0.1	0	0	0	0	0	0	0	0	0	0	0	0	0	0	0	0
SMC1B	0	0	0	0.01	0	0	0	0	0	0	0	0	0.08	0	0.02	0.07	0	0.06	0.04	0.09
FBLN1	1.06	0.53	175.21	147.58	48.95	0.03	174.58	0	0.71	6.56	0.05	0	60.09	0.08	25.81	50.73	0.19	19.19	49.75	37.39
ITGA8	0	0	23.94	0	3.25	0	4.07	0	0	0	0	0	1.81	0	0.95	0	0	2.1	0	0
CST7	0	0	4.5	0	14.99	0	0	0	0	4.69	0	0	12.72	0	10.21	1.4	0	0.75	1.96	0
MAP2	0.82	0.16	0	0.03	0.62	0.08	0.8	0.27	0.24	2.11	0	0	1.03	0	1.13	0.04	3.46	0.38	0.23	0
PIAS2	3.97	5.42	1.1	0.02	1.44	1.63	1.71	1.02	1.01	4.33	6.25	2.53	2.58	6.5	2.05	3.27	6.25	0.33	1.97	2.26
AMPH	0	0	0.31	0	0	0	0	0	0	0	0	0	0.76	0	0.2	0	0	0.4	0	0
ARAF	40.39	26	43.98	21.84	342.63	43.85	212.11	25.29	73.45	129.79	32.62	133.28	66.55	24.19	25.49	16.2	21.5	3.14	26.15	24.97
MCCC1	50.48	25.28	6.88	3.73	5.64	23.21	0	7.42	35.7	8.28	16.5	34.57	16.17	13.66	12.71	9.74	41.72	1.61	9.29	17.62
LAMP3	0.34	0.78	0.22	0	1.5	0.4	0	0.23	0.17	1.99	1.3	1.45	1.51	1.18	2.23	6.77	1.54	0.32	6.83	1.38
FAP	0	0	3.65	0	0	0	118.19	0	0	31.39	0	0	7.73	0.02	2.7	1.92	0	3.33	2.86	0
NEBL	6.39	6.17	0.22	0.45	2.75	2.2	7.68	3.41	1.94	3.28	0.05	1.88	2.25	0	5.96	32.57	3.73	0.14	57.68	10.43
ACER3	3.46	4.8	0.27	1.45	4.54	1.62	29.9	5.14	2.16	2.62	4.28	4.84	4.64	6.09	5.22	6.78	3.23	0.41	5.29	4.66
UBE2K	31.16	37.35	12.42	11.62	34.18	20.3	6.39	47.29	24.3	40.04	49.34	27.98	28.38	32.83	25.18	21.87	29.64	4.2	31.63	30.33
PIK3C3	14.53	17.44	5.36	3.05	0.41	13.93	0.57	17.03	20.86	36.72	37.86	21.82	21.69	18.2	26.47	19.52	11.25	1.47	7.13	9.72
N4BP2	0.84	0.4	0.06	0.06	0.33	0.17	0	0.35	0.16	1.26	2.13	0	0.28	0.48	0.95	1.27	1.03	0.12	0.68	0.9
TIGAR	4.74	8.63	2.35	0.93	0	0.95	0	5.92	1.61	2.83	18.03	2.18	3.41	14.99	5.49	5.38	5.67	0.73	4.08	4.23
TULP3	6.22	4.05	4.33	1.88	5.79	1.72	13.74	1.86	1.4	10.36	11.35	0	5.2	13.42	6.34	15.13	4.95	1.05	13.46	11.45
SYNJ2	5.36	5.14	1.81	3.12	1.93	0.89	4.33	8.01	3.96	6.78	20.39	2.1	7.94	12.06	8.13	11.71	14.69	1.14	10.46	11.55
ADCY2	0.05	0	0.43	0	0.27	0.04	0	0	0	0.79	0.01	0	0.25	0.01	0.31	0	0.76	0.71	0	0
PPP2R5C	38.18	49.98	22.77	38.78	29.04	24.04	51.33	49.78	23.91	64.44	68.68	28.77	37.95	72.6	37.34	54.74	35.13	6.84	62.32	31.51
RBFOX1	0	0	0	0	0.76	0	0	0	0	0	0	0	0.03	0	0	0	0	0	0	0
GNB1	62.21	87.37	27.96	56.49	19.6	21.67	53.5	83.7	19.08	81.04	178.75	18.04	89.12	142.97	75.05	121.47	81.25	18.17	102.2	75.1
HOXA9	0	0	0	38.42	0	0	0	0.49	0	18.51	27.43	0	0.34	27.9	1.96	8.77	0	0.15	14.83	2.43
EDN1	1.01	3.46	1	0.19	0.62	0.11	0	0.46	0.44	3.68	0.74	0.92	9.66	6.69	4.59	1.1	1.28	1.11	0.79	0.82
MLLT10	7	8.47	0.96	4.76	0	1.94	3.03	1.77	1.07	7.45	11.14	0.36	5.39	18.1	9.88	14.55	9.65	1.39	15.47	15.17
ZCWPW1	0.97	1.75	11.86	0.06	31.65	3.14	0	0.9	0.99	4.9	0.4	0	6.89	0.29	1.92	1.47	1.58	0.45	0.88	1.27
ADCYAP1R1	0	0	0.46	0	0.06	0	4.72	0	0	0	0	0	0.01	0	0	0	0	0.06	0	0
FGF20	1.03	0	0	0.16	0	0.31	0	0	0.14	0	0	0	0	0	0	1.59	0.51	0.02	1.06	0
P2RY10	0	0	0	0	0	0	0	0	0	0.77	0	0	0.43	0	1.52	0	0	0.11	0	0
ITM2A	184.15	43.53	3.74	18.75	5.23	11.38	1.14	0	6.1	5.8	0.14	25.36	20.88	0	11	0.95	96	1.78	0.64	2.06
NRDC	33.7	38.96	38.68	13.4	75.55	40.08	120.09	36.41	53.09	214.85	50.13	61.1	54.79	42.82	27.88	37.07	25.69	3.38	30.13	29.7
VDAC3	73.43	139.55	49.05	30.27	15.61	45.49	50.91	79.09	40.19	111.72	86.17	51.81	58.75	111.92	71.44	57.48	67.42	9.08	44.81	54.84
PCM1	27.9	29.02	24.29	7.15	30.04	25.88	45.75	35.78	27.91	99.93	17.66	39.59	24.71	19.05	10.64	15.83	18.62	4.7	17.15	17.72
TNRC6C	1.38	0.93	1.63	0.14	2.98	0.42	2.05	0.17	1.12	2.02	1.75	1.49	1.74	0.8	1.38	1.52	2.33	0.66	0.64	2.97
CBFA2T2	5.77	2.48	2.2	1.92	2.19	1.15	5.16	1.5	0.9	2.28	9.14	0.5	5.46	6.26	8.4	10.59	7.45	0.83	10.89	27.6
BRINP1	0.07	0	0.81	0	0	0	0	0.07	0	1.14	0	0	0.02	0.22	0	0	0	0	0	0
ITCH	8.29	8.38	1.52	2.28	0	1.75	0	8.96	1.81	3.8	25.48	1.21	5.39	15.8	11.35	23.85	14.76	1.57	26.7	16.55
PKD2L2	0	0	0	0	0	0	0	0	0	0	0	0	0	0.03	0.03	0.11	0.03	0	0	0.08
TP53INP2	4.07	4.83	10.92	0.57	2.97	0.4	8.65	5.28	1.18	5.63	15.76	2.57	14.71	5.45	8.28	2.44	2.18	3.33	0.82	1.73
SDF4	213.27	103.41	49.59	118.63	94.75	65.71	62.95	102.24	106.95	41.84	211.75	75.74	158.71	135.23	121.16	152.1	146.75	11.47	108.52	91.81
MYH7B	0.02	0.01	0.6	0.34	0	0.28	0	0.98	0	0	0.02	0	0.17	0.24	0.66	11.96	0.03	0	9.97	1.4
BPIFB2	0	0	0	0	0	0	0	0.04	0	0	0	0	0.06	0	0	0.04	0	0	0	0
TP73	0.09	0.3	0	0.07	0	0.09	0	0.14	0.2	0.63	2	0	0.5	3.74	0.33	0.42	0	0.06	0.11	0.08
TOLLIP	37.87	26.28	11.35	11.14	24.86	14.72	15.76	26.9	28.04	15.94	34.29	49.68	25.8	23.04	15.16	22.39	38.78	2.88	28.13	41.4
UBE2D4	9.33	9.68	7.52	2.22	0.44	3.85	14.87	2.33	4.34	12.12	7.97	7.69	6.2	8.52	6.13	8.92	7.15	1.77	7.77	8.18
CLUL1	2.4	0.13	0	0.46	0	0.04	0	0	0.03	0	0	0	0.02	0.03	0.07	0.04	3.14	0	0	0
RUNX1T1	0.04	0	1.17	0	0	0.02	2.08	0	0	0.78	0	0	0.4	0	1.21	0	0.31	1.23	0	0
CDH17	0	0	0.13	0.31	0	0	4.35	149.89	0	65.15	226.2	0	5.13	272.76	148.52	383.97	0	1.16	400.54	195.81
THOC1	17.7	12.06	18.34	4.62	26.25	11.08	37.77	6.49	13.8	17.48	13.94	21.15	19.28	16.06	15.98	7.41	8.35	0.99	5.03	6.5
FKBP7	5.61	1.65	1.91	16.28	0	0.42	1.29	0.67	0.6	1.65	0.2	1.48	7.12	0.13	3.83	3.87	2.41	1.74	1.87	4.26
OSBPL6	0	0.05	0.54	0.03	0.79	0	0	0	0	0.33	0	0	0.12	0.12	0.03	0	0	0.08	0	0
SLC1A3	15.48	2.61	0.04	0.08	1.97	0.32	3.37	0	2	10.68	5.85	0	0.79	0.17	0.5	1.77	19.55	0.25	0.37	0.87
XRCC5	59.44	113.71	23.6	18.54	17.02	26.09	70.04	43.93	50.15	142.22	108.75	61.19	56.44	135.13	54.3	93.53	57.51	8.47	102.86	94.07
LXN	15.14	11.14	4.57	0	2.67	5.71	7.27	10.73	4.43	29.27	61.02	1.93	16.11	38.13	13.9	8.13	19.08	5.14	0	0.07
SP140	0	0.02	0.56	0	5.83	0.12	1.07	0.86	0.03	0.94	0	0	2.19	0.19	4.65	0.17	0.57	0.09	0.1	0.81
MKNK1	15.58	10.1	14.99	4.44	7.39	4.41	47.14	11.64	12.01	31.78	19.34	21.71	14.75	16.41	19.96	13.3	8.11	2.18	9.16	19.08
TNS1	1.8	0.18	39.29	0.13	3.2	0.12	48.22	0	0.49	3.15	0.05	0.17	8.82	0.13	3.97	2.94	3.32	7.25	2.03	0.5
REXO1	13.26	5.28	3.14	2.48	11.85	2.26	3.32	5.76	1.92	5.41	22.84	6.04	20.05	21.62	11.03	13.43	8.2	0.77	17.65	15.33
SAR1A	26.21	33.88	13.93	22.28	21.08	12.18	38.81	16.67	23.41	40.7	30.03	62.59	34.03	43.04	19.21	34.29	19.23	3.53	39.2	31.35
CDC14A	2.09	0.84	0.05	0.23	0.28	0.23	0	0.15	0.28	1.52	9.18	0	0.87	3.73	1.84	4.66	2.83	0.16	6.49	2.2
RAPGEF3	2.3	3.43	9.04	0.39	54.07	1.96	56.02	12.56	1.28	5.09	0.41	0	14.38	1.43	6.22	3.35	0.71	1.34	4.42	0.51
CEACAM1	16.23	9.74	0.18	14.23	0	2.07	31.51	74.35	8.76	37.54	14.72	17.85	6.22	63.3	25.2	91.68	36.64	0.7	74.27	30.43
SENP1	1.86	3.46	0.88	0.99	0.39	0.5	2.39	0.79	0.43	4.02	5.95	2.28	1.53	6.91	4.77	5.56	3.09	0.58	6.46	4.34
DUSP13	0	0	0	21.26	0	0	0	0.7	0	0.35	0	0	0.15	0	0.06	0	0	0	0	0
CIC	33.46	8.1	14.38	3.79	10.73	6.09	15.5	10.17	3.92	16.17	45.32	5.49	26.81	19.86	11.36	10.54	33.75	2.82	13.92	22.11
LIPE	2.7	1.85	0	6.58	3.76	1.5	0	9.85	2.42	4.17	4.36	0	14.93	5.46	5.28	7.5	1.14	0.12	8.63	9.22
FDFT1	99.81	355.34	18.65	195.44	28.83	44.13	15.75	285.96	48.52	81.89	147.1	62.11	46.55	391.91	46.64	129.42	60.67	8.5	178.77	76.69
PAFAH1B3	47.68	60.95	12.5	225.55	40.8	64.03	23.19	93.26	61.61	39.65	43.74	71.21	63.93	58.2	25.44	67.09	31.04	2.27	88.57	113.56
OPHN1	2.49	0.73	0.39	0.03	0.04	0.23	1.5	0.31	0.12	0.65	0.66	0.21	0.52	1.21	0.84	0.91	1.85	0.13	1.28	3.06
AFM	5.27	0	0	0	0	0	0	0	0.84	0	0	1.71	0	0	0	0	6.08	0	0	0.03
KIF22	9.13	23.98	29.9	24.77	103.08	16.09	23.86	3.76	24.81	27.79	15.26	40.96	80.51	38.83	40.92	31.97	3.29	2.48	30.28	30.22
SCGN	4.14	2.04	0.28	0.1	6.72	4.65	0	0.23	13.97	0	0	0	1.01	0	3.57	0.31	6.64	0.03	0	0.15
CARMIL1	8.21	14.11	0.44	1.24	3.46	7.69	12.62	13.69	5.86	45.83	23.64	3.79	10.3	16.98	7.53	5.16	6.46	0.66	6.15	7.64
PGM1	62.38	47.79	12.24	20.32	3.68	25.04	4.28	15.9	21.94	14.28	20.74	22.95	27.36	30.29	15.97	23.17	50.96	3.82	14.7	17.09
DDX1	50.88	69.18	14.46	8.28	5.61	21.05	10.92	29.33	24.45	36.65	62.58	38.4	43.87	48	35.23	57.03	50.45	5.47	65.38	37.66
DNM2	99.76	93.66	18.23	45.07	127.54	54.72	125.05	120.87	29.93	171.62	213.61	20.51	91.48	317.8	103.89	108.7	67.77	5.16	82.54	56.26
EPB41L2	7.31	19.99	6.03	5.21	1.63	1.48	1.78	6.01	2.87	3.47	12.71	1.04	13.71	28.73	18.23	36.18	8.4	4.8	30.76	37.09
RIMS1	0	0	0	0	0.2	0	1.04	0	0	0.13	0	0	0.06	0	0.17	0	0	0.16	0	0
MOXD1	0.05	0.05	8.64	1.74	0	0	9.65	0.08	0	0.49	0	0	4.26	0	1.74	1.48	0	0.82	0.3	0.16
STX7	14.75	15.32	1.5	2.99	0.29	1.94	11.8	5.95	0.63	6.19	50.91	1.65	4.49	35.9	11.92	23.89	23.76	2.77	16.71	18.52
RABL2B	7.71	4.33	7.02	2.2	15.97	3.45	8.47	3.78	4.02	23.64	27.02	8.74	10.39	12.73	9.35	11.07	7.51	1.85	9.44	21.57
KEAP1	29.21	26.73	47.38	7.72	67.76	50.85	32.37	39.72	66.7	67.21	50.49	46.39	49.71	32.92	36.43	39.09	26.46	3.48	33.63	27.28
DDX43	1.26	0	0.63	0	0	0.09	0	2.39	0.02	0	0	0.64	1.27	0.6	0.09	2.09	0	0.1	5.94	1.96
PTPRH	2.17	7.2	0.82	2.26	8.1	13.26	9.63	24.2	0.99	41.61	24.82	3.97	29.13	21.2	29.47	12.89	2.14	0.55	0.58	0.97
DCT	0	0	1	0	0	0	0	0.01	0	0.51	0	0	0	0.04	0.04	0	0	0	0.02	0
SLC35C2	42.7	29.89	11.89	13.87	24.55	21.07	60.08	20.82	19.12	27.13	44.06	22.05	43.3	21.67	32.19	54.9	22.97	2.5	68.56	36.83
CRYBG3	2.59	2.77	0	0	0.92	0.37	5.93	0.32	0	2.48	2.97	0	1.5	2.01	1.49	2.09	3.91	0.45	1.51	2.75
EPHA6	0	0	0.1	0	0	0	0	0	0	0	0	0	0.02	0	0	0	0	0	0.03	0.05
SCTR	0.08	0	8.78	0.09	84.26	1.85	0	0.14	0.16	0.47	0.29	0	9.7	0.03	0.13	0	0.32	1.3	0.68	0.27
RFX3	0.78	1.28	0.11	0.85	0.44	0.37	3.55	0.97	0.28	0.96	2.34	0	0.53	1.49	0.82	1.99	1.48	0.1	0.75	1.88
RIF1	3.21	3.82	0.44	0.29	4.83	0.74	11.47	0.77	0.43	5.49	5	0.45	1.78	3.85	3.27	6.03	4.03	0.29	6.04	6.25
RAB21	9.17	10.71	1.44	3.78	0.75	0.99	6.9	4.53	1.11	4.13	28.99	1.15	10.22	15.76	10.7	21.56	22.61	2.46	21.31	17.14
SLC4A4	13.67	9.29	0.24	0.07	0	1.55	0	0.01	2.54	0.24	10.06	1.46	2.44	6.59	5.02	0.7	13.53	0.28	0	0
SMARCA2	25.85	23.96	16.43	0.07	4.93	9.4	25.34	6.09	6.86	33.94	28.41	15.34	14.19	20.82	17.65	15.37	29.84	4.93	13.99	21.69
RDH8	0	0	0	0.3	0	0	0	0	0	0	1.1	0	0.02	0.12	0	0	0	0	0	0.04
SESN1	11.39	9.24	3.79	1.38	13.82	3.56	16.25	0.49	4.62	6.49	8.08	6.53	4.8	9.29	9.36	5.15	27.31	2.67	3.49	14.15
MID2	7.79	2.79	0.79	0.81	0	0.56	1.93	2.1	0.74	1.13	1.43	0	1.41	0.5	1.56	4.66	7.82	0.75	4.02	3.88
COL5A3	0	0	1.74	1.29	4.26	0	16.41	0.16	0	2.94	1.77	0	9.83	3.89	1.79	0.04	0	0.94	0	0
SRCAP	7.28	3.01	0.24	0.1	0.65	0.21	8.23	0.22	1.11	2.61	28.51	1.19	2.83	12.16	12.77	13.88	17.22	0.94	7.19	22.33
PUM3	12.73	20.64	12.57	4.05	21.98	22.63	0	20.13	51.05	77.14	27.21	69.83	19.24	24.88	12.22	16.01	11.42	1.98	23.03	15.98
CPB2	0	0	0	0	0	0	0	0	0	1.62	0	0	0.02	0	0	0.13	0	0	0.31	0.32
CHRNA3	0.04	0	0	0.01	0	0	0	0	0.1	0	0.07	0	0	0.35	0	0.02	0	0.08	0.19	0.04
KCNN2	0	0	0	0.04	0	0	0	0.09	0	0	0	0	0.66	0.09	0.11	0.26	0.09	0.13	0	0.11
CNOT4	3.55	2.93	4	0.64	2.45	1.58	6.61	2.38	1.69	8.84	7.69	2.18	2.7	6.04	3.38	8.66	6.5	0.52	6.89	10.08
PSEN1	18.46	26.89	5.1	4.27	4.04	11.34	11.4	21.73	6.43	38.32	62.08	17.61	22	47.1	25.28	27.02	23.51	2.53	22.1	26.08
CPOX	5.83	14.62	1.49	5.17	1.14	3.14	12.99	7.97	4.15	17.82	18.95	5.69	6.74	49.63	10.14	20.62	8.97	0.61	21.97	16.41
CLDND1	7.83	9.37	17.03	11.47	14.42	4.36	34.42	12.18	5.55	90.01	26.55	5.52	28.48	56.74	21.71	36.88	8.49	3	33.42	25.3
MOK	14.92	17.71	14.66	6.01	19.57	17.98	27.63	8.01	10.54	34.84	24.7	14.93	23.24	26.65	15.96	13.05	15.74	0.75	18.93	21.75
HSP90AA1	136.3	369.31	34.24	84.91	347.8	55.43	103.55	135.51	111.11	406.8	569.65	1114.35	214.78	339.91	168.81	217.73	208.75	23.85	343.14	159.1
RBL1	0.45	2.07	0.6	0.08	1.55	0.3	1.95	0.15	0.66	1.83	0.75	1.19	1.6	2.28	2.6	5.02	0.67	0.2	4.88	3.44
DLGAP4	17.41	12.33	13.53	102.47	16.02	7.6	18.97	14.14	10.43	7.72	19.16	45.35	28.61	16.79	23.87	24.29	18.39	3.8	39.98	48.16
IGSF9B	0.11	0.1	4.52	0	5.81	0.07	11.73	0.45	0.48	0.66	1.77	0	0.87	1.62	4.02	0.96	1.32	0.14	0.15	0.95
NDC80	0.66	9.56	0.38	2.14	3.49	1.89	0	0.43	2.51	10.18	0.17	6.57	7.69	12.71	6.96	7.2	0.44	0.68	5.72	2.67
AP4E1	1.08	1.57	0.25	0.12	0	0.37	0	0.7	0.38	3.15	4.29	0	1.16	2.14	2.44	2.39	1.47	0.24	1.41	1.02
RSBN1	2.89	2.11	1.54	1.83	0.85	0.56	2.7	1.11	0.5	3.52	9.78	0	2.05	6.38	3.01	7.35	4.76	0.46	4.27	6.41
MAGI3	3.15	2.93	0.87	1.11	0	0.83	1.17	1.16	0.59	4.76	5.61	0	2.87	4.47	3.83	3.71	3.61	0.44	4.05	3.65
CXCL2	40.58	140.08	2.75	8.84	22.89	2.42	26.04	26.59	15.37	329.95	5.94	12.76	144.54	13.35	46.63	2.73	145.68	6.38	5.03	8.26
AFP	0	0	0	0.3	0	0.05	0	0	0	0	0	0	0	0	0.73	0	0.54	0	0	0.66
COL4A4	0.01	0.07	0.17	0	0	0.01	0	0	0.06	0.28	0.09	0	0.14	0.08	0.18	0.23	0.02	0.08	0.01	0.07
TCF7	5.96	5.86	0.49	0.84	8.74	1.96	0	4.72	5.11	1.41	16.6	3.69	5.21	14.26	7.64	27.62	11.36	0.74	32.18	26.46
OSTM1	6.18	3.82	6	1.12	0.37	1.04	14.94	3.13	2.04	11.18	12.22	6.08	7.83	5.37	4.01	7.56	13.13	1.31	5.04	5.18
CDH7	0	0	0	0	0	0	0	0	0	0	0.03	0	0	0	0	0.07	0	0	0.04	0.07
IMPG2	0.1	0.02	0.02	0	0	0	0	0	0	0.45	0.19	0	0.01	0.07	0.02	0.01	0.04	0.01	0	0.02
PCNP	28.87	41.14	28.53	27.98	5.17	15.34	37.26	28.18	10.99	85.04	123.19	6.85	33.52	94.69	35.7	68.23	58.33	10.82	80.03	42.21
EXD2	10.73	8.85	2.32	1.16	0.82	2.67	5.84	4.66	3.36	5.81	12.92	2.06	4.46	9.6	4.31	7.6	14.28	0.55	6.22	8.69
ARG2	6.69	7.25	0.43	9.08	0	0.67	0	2.73	1.23	0	5.62	1.33	1.71	6.13	1.22	4.91	4.17	0.12	3.18	4.63
MEF2C	0	0	3.53	0	1	0	1.45	0	0	0.27	0.13	0	2.5	0.5	2.26	2.05	0	3.38	1.45	0.81
PTPRC	0.31	0	0.68	0	1.76	0	1.01	0	0.48	5.68	0.01	0	4.41	0.09	9.34	0.56	0	1.57	0.05	0.65
CACNA1S	0	0	0	0	0	0	0	0	0	0	0	0	0	0	0	0.03	0	0	0.04	0.01
PKP1	0	0	0	0	0	0	3.88	0.04	0	0.13	0	0	0.01	0.05	1.83	5.01	0	0	1.64	0.03
UBA5	16.64	18.57	7.13	2.33	36.34	6.33	3.52	7.34	6.48	13.87	24.92	16.87	16.73	25.27	12.24	14.68	14.97	1.32	12.86	14.39
STK17B	0.47	1.5	0.57	0.54	1.97	0.46	2.7	2.08	0.25	9.88	13.72	0.24	4.36	15.38	8.65	6.61	0.52	1.41	5.94	5.7
CDC14B	31.44	10.4	3.28	1.7	0.8	3.63	1.93	2.33	4.36	5.57	20.89	3.6	4.26	13.32	5.18	9.01	43.16	1.12	13.29	13.85
ZNF510	1.68	1.4	0.2	0.22	0.75	0.32	0	1.11	0.24	0.98	4.6	0.25	0.82	3.51	1.36	3.81	2.96	0.69	3.95	2.83
LRP2	0	0	0	8.69	0.15	0	0	0	0	0.05	0	0	0	0	0	0.39	0.51	0.01	0.1	0.88
ZNF506	4.35	2.66	2.62	7.46	5.15	2.7	4.69	5.37	0.85	11.83	17.79	4.15	5.81	14.66	9.03	14.8	8.75	1.58	7.25	9.76
JMJD4	15.47	16.05	10.71	3.84	13.85	11.41	15.32	13.75	11.62	7.36	9.84	15.73	10.57	7.68	7.11	14.79	10.04	0.8	19.35	15.83
DUSP12	15.35	15	6.18	13.17	3.59	9.17	18.53	8.04	9.3	16.13	24.71	10.29	15.18	19.42	13.64	36.05	16.19	2.3	43.21	40.96
AACS	81.27	57.15	3.3	15.56	9.1	25.93	4	10.56	27.67	5.72	20.2	36.42	15.45	14.99	12.75	27.53	60.66	1.48	24.15	25.5
DELE1	65.03	30.43	10.53	6.4	15.08	29.47	68.45	9.82	25.98	33.06	39	19.61	19.17	35.77	22.54	26.13	48.29	2.71	27.9	45.47
SLC13A1	0	0	0	0	0.69	0	0	0	0	0	0	0	0	0	0	0	0	0	0	0
CADPS2	12.55	13.92	2.69	0.86	1.57	4.04	2.64	0.64	6.21	4.14	13.01	8.44	5.29	3.52	6.53	2.5	14.81	0.96	0.38	0.41
PCDHB4	0	0	0.01	0.12	0	0.01	0	0	0	1.09	0.02	0	0.28	0.05	0.62	0.79	0	0.22	0.23	1.16
PCDHA6	0	0	0	0	0	0	0	0	0	0.16	0	0	0	0	0.15	0.04	0	0	0.03	0
PCDHGA2	0.09	0.25	0.05	0.02	0	0	0	0	0	0.51	0.09	0	0.01	0.04	0.18	0.23	0.01	0.03	0.32	0.19
HSPB11	17.74	36.58	17.97	14.71	0	16.9	4.72	16.22	15.65	22.77	20.79	22.17	29.89	20.19	16.29	10.46	15.31	2.99	12.62	12.53
PHLPP1	2.76	2.78	0.87	0.39	2.12	1.04	2.47	1.09	0.93	2.81	3.08	0.2	1.9	4.32	3.31	3.46	1.84	0.36	4.27	3.6
ATP8B1	31.41	26.2	2.5	1.37	26.75	12	3.07	8.78	4.47	12.37	123.6	12.39	12.13	42.77	25.21	32.46	38.21	1.72	36.33	32.73
IL12RB2	0	0	0	0	0	0	0	0	0	0.43	0.13	0	0.24	0.16	1.13	0.71	0.05	0.04	0.45	0.59
SMARCD3	1.23	0.55	35.78	7.03	20.26	0.9	45.82	0.54	1.91	5.62	10.45	0	9.82	12.45	9.61	6.96	2.14	2.91	2.84	6.44
WDR70	16.6	17.89	20.83	9.26	13.21	23.54	0	12.91	20.28	9.53	11.94	9.79	36.37	7.52	18.38	20.81	7.94	1.44	7.65	14.32
FYB1	0.15	0	0.57	0	6.01	0.01	0	0	0.52	5.97	0	0	1.66	0	3.63	0.57	0.01	0.92	0.35	0.03
MPP4	0	0	0	0	0	0	0	0	0	0	0.05	0	0.05	0	0	0.15	0	0.03	0	0.06
STRADB	6.83	3.62	3.84	1.9	3.89	3.18	18.35	2.57	1.95	9.96	10.38	0.58	2.19	10.27	6.18	14.11	7.92	0.68	16.24	15.3
BZW1	65.63	103.31	4.04	12.68	2.39	8.39	14.17	36.08	7.55	23.99	85.15	17.27	26.36	113	66.76	103.7	81.77	9.74	90.01	74.29
PGR	0	0	0.2	0	0	0	0.1	0	0	0.02	0	0	0.14	0.03	0.03	0.03	0	0.03	0	0
C1QTNF3	3.67	0.4	9.74	0.8	0	1.1	25.61	0.26	0.57	13.59	0.41	2.87	2.67	0.47	2.32	2.34	1.28	0.68	0.57	3.3
ME2	29.79	26.77	4.25	5.41	7.76	7.74	1.33	9.34	2.09	19.55	15.81	2.83	21.57	24.73	18.24	9.97	32.82	2.8	14.72	8.64
C5orf22	4.81	9.41	2.03	1.36	0.96	2.18	0	4.13	1.51	15.88	14.55	3.4	9.44	16.66	13.67	30.2	5.88	1.32	11.36	4.31
CCNT2	8.75	6.62	1.8	1.06	2.27	1.29	8.44	2.5	0.84	14.48	13.41	0.86	4.58	10.88	7.39	12.59	9.65	0.82	9.49	12.46
FAM135A	10.28	19.48	4.09	0.69	3.29	3.8	0	7.58	8.09	46.09	17.77	6.68	13.64	17.31	19.69	14.6	13.73	1.08	9.43	4.31
COL19A1	0	0	0.05	0	0	0	0	0	0	0.45	0.01	0	0	0	0	0	0	0	0	0
EPB41L3	0	0	0.53	0	0.46	0	10.36	0	0	1.55	0	0	1.88	0	2.95	0	0	1.38	0	0
COBLL1	20.15	6.46	1.57	0.97	0.59	2.31	1.17	0.43	1.42	4.55	16.74	7.93	2.57	10.97	9.71	8.88	26.45	1.56	7.77	3.98
DLG3	13.28	16.22	4.69	5	6.17	9.23	6.72	17.71	5.53	9.41	21.25	9.94	11.23	20.91	16.38	19.73	23.98	1.17	15.07	22.28
KCNK2	0	0	0.1	0	0	0	0	0	0	0	0	0	0.12	0	0.07	0	0	0.34	0.25	0.06
SERTAD4	0.71	2.8	0.24	0	0.66	0.37	2.13	0	0.02	0.37	0.24	0	1.05	0.01	1.15	0.06	1.66	0.59	0.24	0.39
TRAF5	8.48	4.51	5.79	0.44	4.61	2.63	11.41	3.87	1.92	5.59	6.17	2.21	4.88	10.65	6.1	18.51	5.01	1.16	14.35	25.59
MRPL22	31.49	89.94	36.33	113.1	19.08	62.17	0	88.27	58.68	68.51	71.35	30.8	56.77	65.1	61.72	44.05	46.26	9.71	46.7	43.35
GEMIN5	3.19	3.23	0.77	0.59	1.57	0.62	1.92	0.66	0.8	2.36	5.08	0	2.02	6.48	2.35	4.96	3.54	0.79	6.94	9.65
OPRK1	0.01	0	0	0	0	0	0	0	0	0.7	0	0	0	0.01	0	0	0	0	0.06	0
NFE2L1	24.89	27.2	16.87	14.05	11.05	21.48	36.19	22.77	7.87	29.63	89.82	10.96	47.68	59.72	82.08	214.23	53.05	6.68	124.42	61.72
SEMA5B	0.05	0.05	0.08	0.04	0.64	0	10.32	0	0	0.19	0	0	2.21	0	2.82	0.76	0	0.45	0.04	0
GSK3B	7.44	7.27	1.87	6.72	1.21	3.65	11.08	11.27	2.84	4.35	25.32	3.12	6.54	17.25	9.59	18.67	12.3	1.3	23.19	13.08
ITGB5	53.11	12.32	18.06	20.91	9.11	19.57	49.16	53.5	10.89	22.06	54.29	10.47	81.51	42.62	28.74	40.78	29.57	4.28	47.56	18.75
ERC1	3.46	2.7	2.54	0.29	0	0.5	2.43	1.56	0.36	3.41	9.36	0.56	2.48	6.91	3.07	3.43	3.94	0.78	2.31	8.37
XPO1	17.38	37.88	8.58	5.34	5.71	6.93	44.88	12.12	7.24	39.75	58.14	7.99	26.82	68.3	35.31	55.58	22.47	3.51	68.72	41.91
LINC01587	0	0	0	0	0	0	0	0	0	0	0	0	0	0	0	0.21	0	0	0	0
RNF13	21.09	23.48	11.73	6.52	0	7.1	27.98	13.15	5.08	48.31	54.42	10.43	21.01	34.35	16.22	40.24	34.06	3.61	35.99	22.91
TRPM3	0	0	0	0	0.18	0	0	0	0	0.22	0	0	0.01	0	0	0.12	0.01	0	0.2	3.7
PALB2	3.43	5.46	3.58	0.51	2.99	3.12	14.23	7.34	5.61	57.94	20.61	0	7.56	10.06	4.18	4.49	5.48	0.9	5.94	8.26
DOP1A	4.68	6.14	0.75	0.11	1.44	0.48	5.1	0.48	0.33	1.79	8.25	0.84	0.88	5.15	2.82	2.18	4.99	0.42	2.92	4.95
LYRM2	15.04	16.46	3.29	2.12	2.38	4.68	3.28	3.51	5.07	7.58	28.81	6.81	5.71	15.22	14.11	21.17	20.66	2	10.56	10.43
BCKDHB	9.95	12.92	2.28	1.06	0	5.81	2.46	4.53	7.82	26.13	21.8	2.38	4.29	22.07	9.64	12.72	10.13	1.6	8.44	15.9
KAT6A	2.61	2.3	0.84	0.61	3.21	0.82	7.45	1.73	0.75	7.08	11.18	0.94	2.76	10.43	5.23	12.4	7.31	0.7	5.96	9.07
TUT7	7.72	6.42	1.79	0.57	3.11	3.83	2.54	10.57	3.88	24.9	21.98	3.91	6.65	12.25	5.88	8.23	7.31	0.81	8.62	5.98
ULK2	2.18	3.09	3.74	0.35	1.91	1.3	0	1.06	0.95	3.86	7.93	0.25	1.08	7.17	1.13	1.83	2.74	1.16	2.82	1.26
GRHL2	9.16	6.61	0	1.98	0.07	1.58	1.66	2.58	0.61	5.27	19.47	0.52	3.1	9.67	4.64	12.42	7.65	0.29	16.25	13.39
TNPO1	14.21	26.27	1.5	2.98	0.86	2.76	4.88	8.04	2.51	16.32	47.46	8.39	6.07	27.4	11.32	30.72	27.34	2.16	28.74	22.1
PLOD1	71.06	37.89	25.68	141.28	14.96	23.09	57.3	60.23	69.89	39.08	48.76	60.87	78.76	52.16	31.95	54.47	61.6	4.51	33.36	32.98
P2RX5	0	1.12	0	0.85	137.71	0	0.29	24.76	0.32	1.93	0.28	0	3.44	3.84	3.86	4.21	0	0.37	5.59	1.53
ITGAE	22.04	24.94	26.71	41.63	11.5	22.17	39.36	17.14	31.21	40.57	26.35	53.07	32.11	24.11	35.37	18.8	24.2	5.34	8.93	21.25
DIS3	6.69	10.28	0.99	2.66	2.32	1.54	1.27	2.19	2.13	9.79	27.42	2.13	3.96	21.92	8.69	26.79	7.99	0.75	30.44	17.6
PIBF1	3.29	7.28	1.29	1.42	0	2.53	4.29	3.17	1.34	6.21	9.56	0.78	6.29	7.48	7.13	14.26	4	0.58	11.69	7.03
TDRD3	4.83	6.86	6.88	2.04	1.43	5.08	5.56	1.85	2.4	5.68	6.46	4.72	4.86	10.45	5.23	7.6	4.7	1.17	9.04	5.16
AC000061.1	0	0	0	0	0	0	0	0	0	0	0	0	0	0	0	0	0	0	1.1	0
NUFIP1	1.9	2.01	0.16	0.73	0	0.75	0	0.82	0.67	2.09	3.42	0.87	1.95	2.56	2.93	7.42	2.14	0.32	10.04	5.04
PDS5B	5.75	8.09	0.92	0.55	0	0.91	3.48	1.05	0.91	3.44	9.14	0.43	4.34	9.16	4.65	13.25	6.85	1.37	15.89	16.68
OXCT1	5.68	20.72	5.23	0.17	0.85	1.92	6.62	0.02	7.6	5.99	0.35	3.26	7.6	1.72	3.68	1.04	4.83	1.36	0	0
RRAGB	12.31	5.36	3.67	2.49	8.14	4.05	2.33	1.35	3.83	4.15	15.73	1.07	6.19	10.46	6.55	5.17	4.53	0.96	4.4	13.93
EPYC	0	0	0	0	0	0	0.27	0	0	0.66	0	0	0	0	0	0	0	0.07	0	0
CYLD	3.91	6.6	1.29	0.8	2.67	1.14	3.93	3.03	0.5	12.98	9.26	1.52	6.35	5.45	4.04	3.28	9.65	1.75	2.49	2.32
SLC27A5	7.8	31.86	33.41	70.67	22.65	24.59	16.93	25.35	30.05	12.63	2.97	22.48	27.87	11.41	8.79	5.37	6.2	0.69	2.85	2.17
ZNF324	3.09	3.14	0.72	0.88	0	1.57	3.47	1.01	0.93	1.47	7.33	1.95	2.53	4.67	1.96	6.03	4.76	0.32	6.44	7.93
ZNF671	0.08	0.03	1.1	0	4.19	0.3	4.79	0.42	0.24	1.24	0.09	0	1.06	0.1	1.1	0	0.3	0.23	0	1.02
ZNF416	1.24	1.43	0.53	0.1	1.11	0.64	4.8	1.47	0.55	1.28	2.48	0	0.97	1.59	1.01	2.99	1.16	0.18	3.26	3.57
ZNF586	3.6	1.39	1.13	1.84	0.8	1.17	0	1.03	1.06	3.48	2.44	1.12	2.65	1.67	3.11	1.73	2.52	0.34	0.95	2.4
ZNF446	7.11	5.64	6.47	4.03	11.94	6.54	14.22	4.9	5	6.03	7.52	1.45	6.22	5.67	3.7	5.44	4.8	0.69	7.23	8.85
ZNF264	3.58	3.6	0.94	2.07	6.2	0.55	3.57	1.7	3.43	8.99	12.11	0.07	3.44	10.39	3.17	7.89	4.59	1.08	6.43	8.48
RPS5	2238.15	2221.66	1381.3	8223.76	1672.84	3599.11	743.91	1245.75	3864.93	1130.53	1558.52	3454.8	1268.91	2019.18	1027.83	2024.4	1802.95	144.78	2854.35	2330.77
FAT1	26.4	30.2	3.17	7.65	0.29	3.78	15.14	50.15	2.33	24.05	71.82	1.44	29.09	102.48	29.85	26.38	20.2	0.85	53.1	20.24
YTHDC1	21.42	17.98	5.6	3.25	2.05	5.65	20.04	6.34	4.59	28.66	42.59	3.79	12.62	29.69	16.39	29.67	21	3.36	26.34	25.38
CHMP2B	23.92	26.39	7.84	11.87	3.16	7.64	12.58	59.44	5.57	40.85	39.27	12.71	17.73	43.64	22.82	33.85	27.16	3.76	33.32	21
SMAP2	19.61	10.22	5.25	3.49	49.64	9.91	37.13	6.36	5.8	14.53	9.64	10.91	18.47	10.9	13.04	12.31	11.25	2.72	12.73	13.14
PPIE	33.94	33.87	42.25	56.77	32.23	33.97	62.44	17.62	35.6	40.96	47.59	36.22	47.25	51.42	30.78	47.28	25.52	5.33	39.62	37.06
ZMPSTE24	27.04	30.06	5.98	2.55	3.63	6.94	13.19	6.49	7.64	28.79	52.95	7.66	16.38	32.97	17.78	20.02	31.75	2.43	17.46	15.73
STARD7	41.09	51.82	11.49	20.81	14.33	17.66	20.36	17.24	24.96	41.14	48.18	48.47	30.74	52.34	38.05	64.7	36.92	4.44	75.73	62.2
NOA1	19.26	19.81	3.86	7.93	0	10.99	0	5.12	4.24	5.58	17.22	3.73	3.61	20.83	6.29	10.35	16.41	0.84	16.2	15.97
REST	3.39	3.64	0.85	0.53	1.51	0.86	0.82	1.63	0.69	9.21	11.76	1.14	1.81	7.6	2.43	4.09	5.41	0.72	4.99	4.77
HAL	0.23	0.17	0	0	3.14	0.07	1.81	0	0.22	0.21	0.73	0.49	0.17	0.15	0.84	0	0.79	0.01	0.03	0.74
SSH1	2.35	2.12	1.12	0.29	1.93	0.48	2.2	0.72	0.36	4.92	18.45	0.39	2.41	5.49	3.27	5.75	7.49	0.83	5.23	5.2
GSTP1	989.02	2375.98	522.23	2529.37	909.22	1216.55	766.75	1317.98	2531.35	621.46	391.14	1812.62	1081.66	614.55	1070.16	719.95	419.27	72.84	1261.39	556.26
APLP2	246.95	140.6	30.86	76.1	16.23	36.97	38.32	219.04	31.56	70.53	137.22	35.19	82.24	163.17	264.38	421.93	231.11	10.86	124.7	155.39
FAM234B	0.3	0.38	0.52	0.82	0.36	0.06	1.56	0.47	0.06	1.41	0.32	0	0.29	1.01	1.09	3.38	0.55	0.13	2.56	1.17
SLCO1A2	0	0	0	0.16	0	0	0	0	0	0.08	0	0	0	0	0.15	1.25	0	0	0.56	1.89
WBP11	10	10.24	2.28	4.9	2.36	3.66	4.57	2.99	2.28	15.47	16.61	0.53	9.2	17.66	10.85	22.53	11.09	1.54	25.07	17.75
EIF3I	136.17	179.91	46.09	94.6	52.03	103.6	53.86	140.05	112.38	61.38	176.99	141.82	143.4	137.08	104.35	134.29	118.47	15.87	140.11	94.97
NKAIN1	0	0	0	0.12	0	0	3.76	0	0.04	0	0	0	0	0	0.6	0.47	0.1	0	0	0.03
COL16A1	13.7	4.96	34.46	0.23	21.37	8.26	179.01	1.06	17.44	4.42	1.97	14.89	46.64	3.77	14.34	6.23	21.72	3.73	7.45	13.29
TXLNA	19.27	18.31	6.38	3.01	12.03	8.74	27.08	6.36	8.59	12.66	29.59	9.27	17.25	21	7.84	17.51	14.53	1.86	16.64	16.62
APOB	0	0	0.06	0	0	0	0	0	0	0.1	0	0	0.05	0	5.27	0.93	0	0	0	0.15
NCOA1	5.01	2.47	1.91	0.94	0.28	1.04	2.87	1.1	0.7	3.33	3.93	1.37	2.9	5.08	5.56	4.85	8.08	1.14	3.38	6.62
AGBL5	9.76	8.01	21.09	8.19	7.93	4.41	13.78	10.08	5.95	7.5	19.08	3.78	4.66	13.44	6.74	21.59	9.06	2.15	24.29	13.23
EFR3B	0.02	0	0	0.02	1.66	0.01	0	0	0	0.22	0.04	0	0.33	0.21	0.67	0.65	0.13	0.04	0.54	0.42
KIF3C	1.42	1.13	0.62	1.91	0.45	0.2	4.01	8.59	0.52	0.75	0.97	0.52	1.3	2.55	2.72	8.11	4.71	0.39	5.58	21.74
RAB10	60.06	50.69	7.49	17.3	1.45	10.97	27.82	83.41	18.43	49.89	94.56	16.07	29.54	64.67	46.54	121.77	113.91	5.02	135.67	60.75
GCKR	21.45	5.95	0	0.16	4.65	11.82	0	1.82	2.38	9.33	3.75	4.66	9.24	6.67	4.35	0.24	4.08	0.12	0	0
HADHA	93.53	115.02	42.53	35.36	35.11	66.07	38.55	77.1	64.1	56.67	77.86	83.14	63.42	117.37	68.86	106.55	63.72	7.78	148.36	123.85
MAPRE3	21.89	11.39	11.06	4.94	13.75	7.1	24.8	32.73	12.22	2.94	3.87	5.86	6.7	4.72	10.45	28.48	19.19	1.45	28.11	11.9
CAD	11.74	4.86	3.22	3.36	4.86	3.93	28.68	1.37	4.16	5.77	16.51	3.66	8.81	13.68	8.34	22.99	9.17	0.81	44.51	30.09
CD59	542.23	552.26	65.64	70.63	189.17	61.88	215.23	428.24	283.51	210.87	207.78	312.62	261.74	107.4	148.58	95.58	451.08	20.29	74.92	127.12
CD82	69.87	70.6	9.11	3.14	22.9	29.15	5.87	38.29	26.99	13.37	95.01	18.5	83.52	67.57	48.18	23.17	69.66	4.79	23.4	9.06
BCORL1	2.13	1.23	0.66	1.18	1	0.58	1.83	1.34	0.24	3.6	13.58	0.49	1.61	11.28	4.38	5.85	1.91	0.38	5.4	8.29
ATRX	8.16	10.96	1.51	0.64	12.78	0.92	5.62	1.9	1.23	10.71	14.67	5.38	4.09	10.34	8.8	10.16	9.4	0.94	7.37	9.21
AK6	22.99	26.97	10.89	20.39	5.1	21.08	26.75	20.62	21.02	77.35	42.92	26.14	28.19	42.88	18.34	41.19	25.15	3.37	23.57	28.95
FCN1	0	0	1.5	0	2.58	0	0	0	0	1.81	0	0	6.34	0	2.42	0	0	0.33	0	0
MYNN	5.31	5.45	2.2	4.44	1	1.83	5.25	1.99	1.04	11.47	17.62	0.83	5.64	13.48	5.8	7.06	7.69	0.65	6.88	4.98
MECOM	67.11	38.41	3.55	0.31	3.86	6.93	48.13	4.05	6.78	26.34	29.47	10.82	19.27	15.21	24.56	26.34	38.13	2.69	15.63	7.76
SCAMP1	13.53	12.61	1.87	2.64	0.68	2.55	5.56	6.23	2.68	13.15	21.37	3.26	5.51	18.21	6.84	21.19	13.47	1.05	15.95	10.27
PREP	15.05	51.07	4.92	5.22	3.87	7.66	2.85	26.66	6.16	30.34	53.94	8.48	22.09	78.86	25.22	33.09	20.87	1.8	40.54	21.24
HACE1	1.8	2.68	1.48	0.82	0.04	0.38	1.86	1.32	0.22	5.52	3.12	0	1.73	4.6	1.78	2.94	2.48	0.62	2.3	1.69
SEH1L	8.99	16	3.97	2.5	1.52	3.9	7.7	6.45	3.8	16.21	25.59	7.5	13.32	24.4	8.77	10.58	8.53	1.29	12.48	7.31
WDR47	1.51	1.42	0.58	0.57	0.47	0.29	1.82	1.2	0.38	2.5	5.11	0	1.43	3.73	1.69	3.1	3.14	0.82	1.54	3.1
WDFY1	12.35	13.11	2.65	3.46	3.51	4.79	9.24	8.25	2.97	19.45	26.19	5.78	5.48	29.51	17.33	23.04	15.96	1.94	26.27	14.37
OVGP1	3.54	1.41	1.05	1.21	3.14	3.71	4.32	0.83	1.44	4.59	1.99	1.98	1.11	3.63	1.8	5.82	2.36	0.04	6.47	3.48
SLC25A24	11.63	24.35	2.32	1.28	0.63	4.7	2.68	10.42	4.53	11.45	19.3	5.18	10.13	26.36	20.48	22.45	12.57	2.01	20.4	14.77
MAP3K4	9.47	6.47	5.64	0.99	5.89	4.56	17.09	4.95	3.05	9.79	7.9	3.09	10.43	9.23	5.31	7.14	6.42	0.79	6.02	7.52
PILRA	2.32	0.06	2.99	0.09	0	0.22	20.38	0.41	0.28	7.56	0.51	0	5.64	0	2.24	0.32	0	0.71	0.15	0.5
IGSF9	0.53	3.35	0.16	1.72	4	4.28	2.7	4.41	0.56	6.21	8.53	0.45	10.15	20.37	7.28	7.15	0.4	0.11	14.26	18.52
ABCB1	0	0	0.33	0	0	0	15.46	0.08	0	2.3	0.35	0	4.2	0.01	1.91	7.09	0	1.07	3.12	16.67
ZNF213	4.43	2.89	2.75	0.44	2.91	2.42	3.51	2.16	1.31	6.89	5.66	2.9	5.26	3.1	2.31	3.51	4.88	0.67	5.26	4.57
AKR1B1	29.37	79.1	27.68	153.26	39.85	10.35	34.95	159.52	38.27	9.53	1.47	35.82	41.53	2.56	44.73	43.24	23.1	10.35	33.15	63.63
CPNE3	18.11	18.23	3.27	11.04	1.75	4.13	7.27	7.47	3.7	23.54	30.53	5.07	9.77	25.98	14.66	19.17	19.85	2.16	20.45	20.29
RRN3	11.19	15.08	2.25	1.65	2.04	2.89	3.76	3.06	2.66	21.14	33.02	2.22	11.13	28.5	6.55	17.49	12.69	1.29	26.64	17.96
CTTN	144.88	122.54	27.55	37.98	27.4	44.76	56.66	94.11	56.21	94.51	127.88	65.97	114.94	158.49	108.23	134.12	91.34	6.63	128.5	172.17
WNT11	0	0	0.19	2.56	0	0	0	0.08	0	2.66	1.79	0	0.2	1.93	0.46	4.15	0	0.24	11.03	0.64
MTIF2	16.57	21	3.22	3.06	0	11.94	0	7.49	11.83	14.68	25.86	18.11	11.63	29.64	16.77	29.6	18.41	1.57	36.98	18.94
DDHD2	7.11	9.85	2.69	2.73	5.23	1.43	2.24	4.66	1.63	11.14	32.19	0.41	3.58	23.32	8.55	20.24	10.01	4.07	13.74	22.55
TTC39A	30.39	27.89	1.31	1.49	5.35	19.41	8.5	16.36	19.33	9.32	3.94	24.19	14.9	4.85	23.16	15.81	18.74	1.93	15.31	13.68
EPS15	4.77	7.31	4.61	1.19	1.49	3.18	8.29	3.32	1.74	14.15	8.53	2.41	6.13	10.23	5.97	13.13	4.79	2.05	9.48	4.56
ORC1	0.41	4.96	0	0.8	2.79	0.75	0	0.03	0.87	1.48	0.36	1.34	2.73	4.66	1.77	3.54	0.14	0.14	5.21	5.15
MGST2	77.95	148.35	18.76	31.3	48.59	129.81	38.18	70.17	65.36	95.94	116.82	25.36	56.19	146.66	95.84	54.77	56.03	6.59	44.25	53.36
CHERP	14.72	9.42	5.77	7.15	5	6.1	11.86	6.35	4.97	20.52	33.72	6.21	16.5	21.45	13.85	18.22	17.34	0.92	28.85	28.07
ATG16L1	14.07	12.44	4.34	2.32	4.38	3.15	17.28	11.41	2.76	8.68	33.31	2.04	11.62	39.82	18.17	17.89	20.77	1.57	19.75	18.21
USP40	15.8	8.2	5.9	0.71	14.75	8.35	46.61	7.84	7.66	23.97	12.83	10.89	15.44	12.83	12.24	12.1	6.78	1.22	9.04	13.28
POMGNT1	33.89	13.26	35.95	6.08	120.14	32.77	89.86	13.14	107.7	85.36	55.12	53.4	21.74	37.51	25.89	27.2	28.91	1.91	24.45	21.5
RAD54L	1.01	4.99	0.83	1.83	7.42	0.95	0	0.24	2.82	3.95	0.11	4.53	12.66	7.62	6.49	3.09	0.68	0.24	3.9	6.09
MAST2	12.26	4.5	9.45	2.24	9.62	4.24	81.92	16.45	4.25	25.67	19.73	4.77	13.38	18.85	15.24	14.28	7.96	0.94	17.74	24.35
DNAJA1	43.71	87.75	15.55	65.02	36.44	26.45	31.13	76.33	23.77	108.56	202.25	45.82	57.71	105.64	46.81	130.69	67.96	7.6	168.11	134.13
B4GALT1	52.15	26.15	3.14	9.72	17.16	14.88	19.94	26.93	11.36	17.83	37.66	12.59	20.55	24.84	20.11	56.45	46.84	2.66	94.47	40.6
CHMP5	30.47	35.2	13.56	50.2	6.08	20.07	31.35	76.76	9.79	110.05	160.71	5.34	29.37	112.3	53.04	71.4	41.77	7.3	102.58	50.3
NFX1	8.66	7.51	4.24	1.59	10.22	3.1	1.46	2.71	2.89	15.5	22.22	1.84	4.23	13.42	6.46	21.01	10.31	1.41	28.92	26.6
AQP6	0.43	0.95	0	0.04	0	0.48	0	0.03	0.62	0.16	0.07	0.86	0.75	0.1	0.09	0.2	0.21	0	0.17	0.16
DIMT1	7.78	9.27	2.77	2.51	0.39	2.82	21.26	3.88	2.02	11.29	16.01	1.71	7.17	13.43	8.82	20.55	16.76	1.84	20.94	18.1
IPO11	3.21	7.65	2.83	1.72	3.62	3.22	9.17	3.16	3.17	10.24	6.67	2.37	9.09	6.91	6.45	6.65	3.23	2.41	8.21	4.82
FOLH1	0	0	1.51	0.75	0	0	0	0	0	0.4	0	0	1.26	0	8.45	0.94	0.03	0.12	0	0.22
EIF2AK1	45.96	32.74	4.27	21.56	8.96	10.43	13.08	15.48	7.18	36.63	103.62	13.15	31.92	84.62	50	106.29	47.41	5.66	97.13	70.15
NME8	0	0	0	0.14	0	0	0	0	0	0	0	0	0.19	0	0.63	0	0	0	0	0
EPDR1	0.18	0	0.2	0	0	1.04	4.72	2.07	1.52	3	0	2.73	1.35	0	7.33	17.4	0.57	1.3	31.34	8.68
SNX10	0	0	0.13	3.53	0	0	1.75	1.32	0.14	8.57	0.19	2.09	3.46	0.86	7.53	9.09	0.08	1.72	3.77	3.26
SEPHS1	15.79	20.06	8.81	20.59	5.6	8.25	4.57	6.09	6.32	12.83	31.53	4.67	14.06	22.13	18.26	26.97	32.14	2.08	25.12	30
MRPL28	55.01	118.65	71.02	84.94	172.43	95.11	109.07	147.06	157.62	48.53	81.14	118.16	120.42	87.61	48.26	37.98	43.38	5.93	42.67	41.72
HBQ1	0	0	0	11.66	0	0.08	0	0	0	0	0	0	0	0	0	2.17	0	0	0	0
ITPKC	11.68	9.93	3.21	8.13	5.71	10.67	21.52	15.65	6.91	15.6	19.57	8.82	34.36	14.46	12.85	13.78	12.84	1.14	21.66	18.74
CEACAM6	0.19	16.64	0	8.86	0	0.33	172.81	952.97	0.05	250.56	134.57	0	41.16	27.29	279.71	88.08	0.16	0.71	25.6	1
FAT2	0	0	0	0	0	0	0	0	0	0	0.01	0	0	0.09	0.04	0.03	0	0	0.02	0.12
RBM22	18.6	17.23	8.58	9.63	19.69	14.5	18.38	12.15	10.55	44.89	43.41	24.87	18.67	24.59	17.4	22.14	14.81	2.27	29.89	28.51
TMED2	115.27	156.35	10.68	28.88	8.87	25.09	10.21	41.62	25.1	105.2	285.56	22.56	59.62	263.02	121	191.15	126.68	9.3	121.79	106.52
ERO1B	0.86	0.36	0.08	0.83	1.13	0.11	0	0.09	0	2.5	7.55	0	1.1	4.02	1.34	5.36	1.81	0.13	4.25	0.9
ZFAND6	50.78	64.46	22.39	16.47	3.08	22.91	46.17	57.97	22.58	64.01	80.51	35.62	41.63	70.95	49.73	54.37	56.28	8.45	40.91	34.17
HSD17B2	5.39	24.69	1.84	3.21	2.06	40.86	0.67	11.02	5.57	26.81	403.32	10.85	50.06	342.31	94.44	12.79	2.11	3.82	0	0
TXLNG	3.81	4.81	0.38	1.38	0.95	1.73	4.73	2.58	1.75	7.27	10.01	0.76	3.99	10.05	6.13	15.89	4.28	0.68	19.45	9.33
PPEF1	0	0	0	0	0	0	0	0.01	0	0.77	0.42	0	0.1	0.27	0.06	0.26	0	0.03	0.06	0.03
LAT2	0.37	0.18	2.29	0	6.25	0.09	29.41	2.19	0.35	16.25	3.1	0	4.89	0.7	4.92	0.98	0.25	1.83	0.25	0.54
HUWE1	32.89	28.06	11.73	7.4	13.19	14.39	17.08	16.12	10.56	26.41	37.87	15.38	33.57	35.66	41.87	24.5	25.93	1.33	26.26	59.32
ZW10	6.56	11.54	1.04	2.47	0	2.35	1.2	2.68	1.96	5.92	8.83	4.28	4.56	10.1	8.79	15.94	6.43	0.98	17.11	16.54
ALG9	8.62	22.03	9.37	7.29	21.7	15.6	2.21	11.74	24.06	21.89	11.29	25.66	19.02	16.57	21.62	27.16	8.09	2.02	28.25	35.92
MYBPC2	0	0	0.02	0.76	0	0	0	0	0	0	0	0	0.42	0	0	0.18	0	0.01	0.03	2
NOX4	0	0	2.55	0	0	0	2.15	0	0	1.53	0	0	1.36	0	2.38	0.05	0	0.25	0	0
ACOX3	17.12	18.84	8.96	2.3	13.92	15.1	11.4	8.33	17.09	10.05	10.24	18.72	8.73	10.91	6.25	4.14	11.61	1.24	6.01	6.11
MTMR2	10.53	20.35	3.52	4.44	2.07	3.17	4.06	2.61	3.7	11.2	10.36	7.3	5.66	12.36	11.76	22.15	9.86	2.58	23.21	20.84
PPP1R15A	15.06	8.59	76.81	98.13	162.43	8.52	37.92	29.38	6.41	28.58	50.63	7.83	327.23	65.52	102.73	83.54	11.87	4.99	99.04	34.16
HSD17B14	11.64	0	17.2	1.56	7.74	1.96	70.04	0.36	39.02	2.67	0	6.31	6.52	0	6.56	1.89	2.79	1.2	0.98	4.06
TRIP6	77.49	74.61	43.23	23.17	24.32	31.15	45.08	30.42	55.3	63.08	47.44	57.64	41.03	63.98	19.3	32.5	35.64	4.99	71.8	72.45
ACHE	0.07	0	0.8	0.48	0.54	0.4	6.6	0.41	0.29	40.11	18.42	0	6.72	12.69	9.51	0.4	0.18	0.28	0.67	0.07
FTL	4205.05	1283.73	3358.87	14647.2	2561.17	2770.24	3894.37	1179.79	4013.71	3620.47	2041.59	2733.02	4595.72	1981.89	1881.68	2313.68	2692.22	729.84	3812.15	1512.94
SRRT	56.56	31.28	19.76	19.99	168.69	27.88	216.66	25.66	61.66	141.73	60.46	66.67	58.79	58.79	48.62	48.16	37.18	4.04	43.74	84.98
BAX	210.25	221.1	49.87	109.51	157.96	130.71	131.46	174.6	305.12	47.42	255.39	154.07	201.51	229.7	91.72	65.01	150.89	8.14	94.35	135.04
NLK	5.73	2.37	0.84	1.03	0	1.75	27.45	0.64	1.08	4.36	9.93	2.38	4.56	5.06	5.05	8.74	7.86	0.45	6.37	8.77
PIGS	46.62	33.34	5.95	19.96	2.74	8.18	14.34	10.51	10.3	20.31	37.57	9.2	44.23	50.81	37.33	63.04	41.85	2.06	59.65	54.26
ADAMTS2	0	0	3.35	0.91	0	0	8.11	0	0	5.43	0.07	0	6.92	0.38	1.48	0	0.02	0.98	0.03	0
TMPRSS11E	0	0	0	3.03	0	0	8.71	0.5	0	0	0	0	0	0	0.05	0.36	0	0	0	0
ATXN7L3	16.06	16.32	2.4	4.75	3.02	5.35	12.47	10.32	3.15	10.15	58.28	0	24.49	27.76	24.39	43.83	26.32	2.79	47.99	44.69
PGS1	10.68	6.22	1.93	4.69	3.72	3.82	25.55	3.38	2.7	8.04	20.62	1.95	12.38	14.53	21.17	20.92	10.76	2.03	24.36	30.87
PSMC5	83.6	114.61	90.28	41.45	104.73	81.65	100.12	72.09	106.46	44.3	122.08	92.3	188.04	72.87	75.78	75.97	64.45	10.79	67.45	83.6
UIMC1	10.74	13.28	11.82	8.04	5.77	6.62	18.75	8.62	2.61	14.85	19.18	0	10.89	14.41	8.87	10.06	8.82	0.89	9.84	14.33
CETP	0	0	1.3	0.05	0	0.07	0	0	0	0	0	0	2.1	0	0.4	0	0	0.14	0	0
MMP2	0	0	40.41	0	28.42	0.27	852.7	0.04	0	148.61	0	1.14	112.42	0	21.74	8.89	0	25.18	8.95	6.18
MT3	0	0	4.11	0	0	0	0	0	1.82	0	0	0	0	0	0	0.26	0	0.12	0.38	0
LPCAT2	3.5	6	0.52	0.04	0.36	0.43	1.61	10.29	3.77	6.27	2.38	0.27	3.87	6.63	6.23	54.55	3.73	0.97	109.39	30.18
GNAO1	0.19	0	3.96	0	1.02	0.05	6.2	0	0	0.06	0	0	0.58	0	0.39	0.22	1.04	1.21	0	0.01
OGFOD1	5.38	14.58	1.35	3.3	1.9	2.57	6.75	4.18	1.5	8.55	31.85	1.43	6.44	26.07	10.38	24.15	16.56	2.12	23.04	13.44
SH3BP2	14.45	13.91	2.42	0.78	14.47	12.69	53.1	15.59	12.53	12.25	20.66	3.95	17.52	21.85	14.3	13.73	14.21	1.29	7.64	16.22
NOP14	20.62	18.44	4.52	2.36	10.86	9.85	5.14	8.56	8.66	27.95	36.24	19.05	11.2	29.46	8.69	16.16	15.69	1.17	24.23	19.44
ADD1	64.8	55.49	309.49	31.62	80.59	82.33	403.36	129.57	106.07	365.66	78.33	69.11	126.3	51.74	59.11	34.18	38.03	9.82	35.69	57.6
L2HGDH	4.56	5.09	0.31	0.58	0.21	0.79	0.54	0.8	1.46	2.13	9.36	2.2	1.65	10.04	2.61	7.6	6.22	0.22	6.56	5.78
TXNDC16	4.9	2.05	0.68	1.09	0	0.37	0	0.23	0.4	0.53	1.86	0	1.02	2.25	0.99	2.11	4.98	0.32	1.41	1.63
RTRAF	78.82	103.53	105.46	111.42	39.19	129.83	129.95	117.6	141.2	225.69	124.95	140.87	109.45	123.9	82.15	59.83	95.03	11.18	74	58.15
NID2	0	0.66	1.06	0	4.31	0	1.3	0.22	0.07	1.79	0	0	7.9	1	2.56	0.23	0.1	1.16	0.25	0
GMCL1	8.04	7.58	1.32	1.82	1.33	1.48	3.04	2.39	1.93	12.98	26.12	2.94	4.79	18.58	14.95	21.83	10.44	1.01	19.51	11.69
SF3B2	74.04	69.99	46.43	81.11	41.38	54.36	29.21	63.48	40.84	41.84	128.15	40.42	101.83	98.36	71.35	118.67	64.66	7.61	164.34	132.66
KLHL42	3.13	3.5	3.5	2.26	1.4	0.95	8.62	1.49	1.05	3.09	7.02	0.89	2.63	5.66	3.56	6.3	4.56	0.83	6.29	9.13
GNAS	873.42	475.79	248.39	533.38	98.7	159.1	339.56	291.57	194.33	306.65	510.48	212.87	385.42	407.42	339.57	497.67	415.12	81.96	836.61	459.65
DNM1L	10.48	14.48	4.5	5.48	0	4.16	36.8	6.16	6.01	15	20.89	12.4	9.89	21.45	15.49	20.98	16.04	1.89	15.39	16.11
PTHLH	0	0	0.9	0.02	0	0	1.85	0.06	0	0	0	0	2.05	0	0.44	0.3	0	0.29	0	0
PHACTR3	0.06	1.04	0.5	0.02	0	0.13	5.65	0.07	0.03	0	0	0	0.95	0	1.27	0.28	0	0.17	0.25	0.29
ERGIC2	21.08	34.22	7.93	12.01	1.56	12.1	15.18	19.99	12.34	16.35	26.62	18.23	13.28	43.48	18.39	35.05	35.52	4.54	27.94	15.12
TFAP2C	0	0.25	0.19	0.34	0	0.01	3.77	0	0.09	9.74	2.16	0	0.54	4.62	0.14	2.29	0	0.04	7.55	0.94
AURKA	4.02	23.68	0.51	9.2	6.67	1.95	0	2.18	4.01	9.25	4.44	3.81	27.22	28.93	18.99	33.6	4.07	1.06	42.31	27.79
CASS4	0	0	0.28	0	0	0	2.67	0	0	0.14	0.05	0	0.45	0.06	0.68	0.19	0	0.13	0.06	0.05
PIR	17.7	41.25	7.77	15.6	4.35	32.88	15.55	42.06	75.49	17.27	14.48	91.29	17.22	10.14	11.17	23.34	16.2	1.56	35.4	6.6
AAMDC	13.1	17.93	117.78	121.36	70.95	97.19	36.65	75.89	21.17	24.26	11.16	21.22	81.76	9.65	56.61	30.81	10.89	5.07	34.34	32.18
RFX2	0.63	1.52	7.2	2.49	0	0.41	7.86	1.8	0.61	6.36	10.66	0.7	9.46	11.25	7.99	3.83	0.1	0.34	4.33	3.61
METTL2A	7.66	16.9	1.97	6.81	0	5.41	4.68	9.32	6.45	4.1	22.62	7.15	9.03	20.15	11.21	15.26	9.64	1.22	16.95	14.01
SULT2B1	0	0.5	2.29	5.75	5.75	1.26	19.11	64.8	2.16	11.95	13.93	0	0.97	25.08	4.74	10.6	0.05	0.2	21.18	14.07
ALG6	4.91	7.69	0.44	1.17	4.25	2.49	6.45	2.1	2.21	6.03	5.99	3.79	6.21	7.32	4.72	4.92	3.6	0.58	4.95	4.89
CNOT3	23.4	12.62	7.26	15.18	77.5	10.19	96.94	8.13	15.67	33.79	28.73	24.78	34.37	22.12	14.06	27.45	14.95	1.67	32.27	34.76
GP6	0	0.21	0	0.08	0	0	0	0	0	0.68	0.35	0.89	0.21	0.18	1.21	0.06	0.18	0	0.11	0.1
PTPN4	5.4	4.7	3.42	8.21	6.43	0.98	1.49	2.14	3.04	7.11	21.08	6.98	3.49	11.04	4.1	16.14	4.62	0.64	14.62	7.18
DDX18	16.83	25.89	3.77	2.48	2.3	5.47	2.29	4.95	3.86	17.42	39.49	9	14.39	33.51	16.15	52.08	21.61	2.36	65.92	32.8
KHSRP	110.26	85.02	8.24	19.24	7.43	17	16.49	22.66	10.41	27.36	155.89	7.53	75.42	164.34	130.57	198.93	101.62	7.94	195	233.15
GNA11	20.55	24.31	13.6	4.04	3.91	12.35	19.75	34.81	10.12	16.37	63.05	6.43	26.63	48.39	28.86	17.8	23.12	2.39	20.55	18.53
ASAP3	3.48	3.07	2.4	3.87	6.69	8.62	16.65	0.23	1.89	2.75	2.49	1.51	8.05	4.4	6.98	11.83	3.82	1.25	5.91	2.02
EDEM2	31.73	23.58	2.24	8.93	15.7	11.58	2.92	13.44	13.67	9.65	28.14	8.95	26.43	19.41	18.57	21.09	17.4	1.61	27.47	28.64
DNMT3B	0.13	0.58	0	0.6	0.85	0.16	0	0.1	0.04	0.9	0.43	0	1.14	1.39	2.68	2.54	0.11	0.08	2.44	0.77
REM1	0	0	3.75	0	1.37	0	21.96	0	0	1.07	0	0	2.83	0	0.51	0	0	0.62	0	0
TPX2	4	18.48	0.56	11.25	3.9	1.53	3.42	1.51	3.45	19	4.58	4.66	25.5	34.21	23.93	39.9	0.97	1.04	60.14	32.67
PDRG1	11.19	15.41	13.27	24.04	11.63	13.91	29.46	11.93	8.17	12.84	12.25	13.32	25.26	12.86	21.32	17.83	12.3	1.48	20.43	14.62
EPB41L1	35.27	16.8	5.49	3.09	4.16	10.7	14.75	13.8	4.37	8.36	162.05	6.35	21.49	32.45	26.32	107.26	22.56	3.5	77.77	69.18
SLC15A1	0.7	0.45	0	0.38	0.35	0.3	1.17	5.15	0.55	0.1	0	0	0.01	0	9.83	4.11	0	0	3.64	1.24
DOCK9	13.97	14.34	1.29	0.81	3.03	1.61	13.62	7.13	0.81	11.77	13.44	1.92	9.13	11.53	15.12	27.95	20.31	2.31	31.88	19.6
ANKRD10	52.89	37.68	34.47	54.71	55.69	26.03	166.43	24.72	35.19	110.77	87.34	21.12	88.58	54.48	63.95	44.47	36.04	5.59	43.48	78.62
TGDS	12.06	8.73	1.12	3.37	1.39	3.01	0	3.61	1.86	7.18	15.76	1.94	5.97	14.24	6.9	16.9	12.02	0.7	16.51	12.77
DOCK3	0.09	0.05	0.93	0	0.26	0.03	0.35	0.02	0.02	0.21	0.16	0	0.15	0.17	0.08	1.07	0.02	0.03	0.13	0.23
C3orf18	1.48	1.29	4.07	1.1	2.95	1.01	2.99	0.48	0.74	2.16	2.19	0	2.1	1.68	1.05	3.34	3.03	0.92	1.1	0.83
COQ9	42.57	53.69	36.82	16.9	34.6	45.08	38.89	21.27	35.91	47.89	51.63	52.67	37.63	41.84	26.15	23.72	43.39	3.78	28.37	29.25
TMEM40	0	0	0	0.15	0	0	97.15	0.03	0	4.08	0	0	1.05	0.14	0	0	0	0.39	0	0
KIF9	4.21	23.89	6.12	14	0	11.77	0	7.89	27.73	31.36	18.45	34.2	17.56	29.16	11.99	9.78	7.26	1.31	12.92	10.03
ARHGAP28	0.18	0.04	0	0	0	0	0	0	0	0.39	0	0	0.49	0.07	0.8	2.22	0	0.52	0.51	0.99
CRLS1	52.15	49.28	14.41	30.98	1.19	46.18	10.7	15.24	35.23	26.44	49.08	37.93	62.71	36.95	40.97	36.75	46.88	3.88	58.25	49.7
PPP1R13B	15.55	8.32	1.67	1.33	11.02	7.24	12.69	5.4	4.17	10.58	13.05	2.23	13.36	9.18	10.01	6.25	10.45	0.79	6.62	9.98
ATRN	23.42	9.88	1.73	1.63	0.16	4.75	1.31	2.22	2.94	3.82	19.14	3.42	7.76	15.5	15.36	20.06	24.46	0.81	19.09	16.92
SMOX	13.47	19.1	7.81	21.76	56.55	34.66	86.58	25.71	33.98	40.28	10.01	54.45	40.44	17.5	25.25	11.84	17.82	2.1	19.08	13.9
SIGLEC1	0	0	0.8	0	10.49	0	19.42	0	0	2.79	0	0	1.46	0.01	0.61	0	0	0.25	0.07	0
FKBP1A	191.22	232.3	80.99	61.24	116	93.23	171.47	96.84	126.06	243.66	234.08	170.99	265.26	142.4	219.87	206.66	148.14	36.26	224.42	177.14
NSFL1C	34.63	37.09	21.89	35.35	21.81	25.85	40.03	45.8	20.41	25.01	47.76	23.99	67.69	41.16	76.34	77.61	35.28	5.5	99.29	66.3
SLC4A11	3.55	6.11	0.14	0.4	5.91	2.01	8.05	3.39	3.3	16.44	10.5	2.95	11.6	14.03	4.28	7.14	4.87	0.02	9.25	5.29
C20orf194	3.66	1.33	2.54	0.19	0	0.73	7.7	0.62	0.68	4	1.77	0.97	2.04	2	2.17	1.8	4.62	0.48	0.2	1.4
ZNF343	1.73	2.48	2.59	1.08	0.38	1.54	6.09	1.42	1.33	4.46	6.58	0	4.62	5.24	5.65	4.81	3.18	0.33	7.45	7.38
EBF4	3.49	0.84	17.22	9.15	46.86	1.68	42.45	0.4	5.56	21.38	17.76	5.87	7.3	7.12	1.66	3.83	1.17	0.78	2.19	10.38
CPXM1	0	0	2.2	0.64	7	0	10.35	0	0	3.56	0	0	7.73	0	1.14	0.2	0	2.04	0.08	0.56
MAVS	10.2	7.19	4.42	0.73	14.59	7.44	13.83	4.95	11.49	7.29	21.29	13.66	11.64	8.87	11.31	23.34	9.97	0.9	18.32	36.75
LZTS3	18.3	12.47	0.92	4.58	1.83	3.14	6.95	20.4	4.53	21.55	41.26	5.59	8.04	28.27	13.05	21.88	28.17	0.51	27.08	41.07
F11	0	0	0	0	0	0	0	0	0.48	0	0	0	0	0	0	0	0.03	0	0	0
XRN2	16.82	24.58	1.39	3.75	0	3.25	3.87	7.41	1.99	5.87	43.58	1.4	16.06	34.18	27.53	39.31	20.25	3.34	38.53	45.23
KIZ	4.55	3.23	17.72	0.7	24.2	8.43	23.47	5.31	6.91	21.83	19.58	6.15	13.23	12.68	10.17	47.74	2.71	1.5	79.33	18.85
DYNLL1	188.57	367.66	244.44	267.96	94.62	316.54	294.22	420.69	193.12	632.28	483.23	162.22	413	415	369.06	250.8	227.28	55.64	248.09	300.77
TESC	407.17	668.78	25.1	117.58	158.48	314.25	65.36	238.12	756.16	21.09	138.89	648.42	204.59	74.51	29.33	95.05	334.35	8.71	70.3	47.17
SNX5	61.57	80.35	16.9	45.38	15.11	49.48	34.14	33.21	36.7	55.15	74.78	49.17	76.33	71.15	77.04	123.36	57.62	7.25	144.18	122.87
RPL6	1992.37	1938.86	1259.63	2120.61	546.37	2308.65	1162.19	1201.7	1812.43	1448.31	1618.41	3257.93	983.94	2139.55	1105.61	1813.13	1991.27	190.7	1675.39	1383.98
SIRPG	0	0	0.64	0	30.37	0	0	0	0.17	5.63	0	0	1.58	0	2.73	0	0	0.33	0	0
MAPKAPK5	14.88	17.57	5.67	8.22	0.31	8.62	13.71	10.18	4.72	9.68	29.15	1.57	12.59	30.01	18.69	22.57	16.41	2.08	24.17	17.43
P2RX7	0.1	0	0.39	0	2.18	0	2.98	0	0	0.56	0.01	0	0.18	0.08	0.15	0	0.55	0.22	0.04	0.02
ESF1	5.1	6.55	0.76	0.31	0	0.67	0	1.14	1.12	5.95	12.72	6.74	3.56	8.32	5.53	20.67	6.78	1.22	24.85	13.59
RBBP9	7.57	6.81	2.68	0.48	0.18	1.8	1.85	1.83	2.32	8.07	7.26	2.13	5.59	10.46	6.79	16.88	9.47	1.2	15.29	22.35
ANAPC5	89.34	94.77	31.1	8.25	123.69	42.71	118.23	46.7	55.27	88.41	57.24	39.47	76.44	70.71	55.41	49.97	61.68	5.74	63.29	87.81
SLC23A2	2.75	2.14	0.75	0.41	1.25	0.5	3.08	1.43	0.62	2.77	2.63	0.9	3.71	3.12	2.68	5.59	5.69	0.41	7.1	7.48
SLC8B1	15.36	9.2	5.06	2.75	36.95	6.6	63.02	15.29	17.25	31.98	24.33	14.45	18.86	19.28	17.77	8.05	7.78	1.14	9.25	13.03
TMEM230	85.31	62.56	22.36	34.36	7.31	22.08	59.13	26.2	17.06	116.76	133.38	14.72	63.93	82.31	95.37	131.99	91.84	17.48	134.55	98.44
DZANK1	1.74	0.38	0.24	0.16	0.88	0.29	0	0.47	0.62	2.67	0.85	0	1.03	0.46	1.98	1.41	0.3	0.12	0.79	1.41
KDM2B	11.33	6.6	4.26	1.65	5.87	2.78	5.26	1.89	1.91	11.4	13.3	2.8	7.16	12.64	7.93	14.26	6.52	1.92	20.84	19.78
CFAP61	0	0.65	1.07	0	0	0	0	0	0	0.12	0.26	0	0.02	0.03	0.2	0	0	0	0	0
LHX5	0.02	0	0	0	0.58	0.02	0	0	0	0.5	0	0	0	0	0.08	0.05	0	0.05	0.04	0
TASP1	3.48	7.81	1.29	0.91	0	1.02	0	1.68	1.58	8.22	6.2	1.34	6.55	8.61	8.1	13.78	3.69	0.54	13.61	13.13
OAS1	8.53	47.65	3.12	8.96	17.68	19.22	39.86	51.79	9.39	46.14	134.96	12.9	13.93	48.6	81.46	24.42	12.31	3.33	18.2	19.04
GCN1	25.09	19.04	4.16	4.83	19.98	6.15	19.63	8.94	7.33	14.81	40.01	9.2	15.58	33.35	25.37	26.53	18.64	2.33	25.53	38.68
RPLP0	3855	3629.09	1631.05	3653.7	2136.24	5526.77	1504.05	1604.33	6630.7	2293.36	3137.92	8685.21	1496.14	3136.57	1651.32	3241.93	3422.32	276.2	5092.67	3439.96
PXN	32.18	33.2	16.16	10.94	32.23	12.03	143.47	61.39	8.64	37.87	78.08	11.08	42.66	72.6	40.15	54.68	23.01	5.2	81.68	51.78
SIRT4	1.48	0.47	1.26	0.96	0	0.99	0	0.77	1.33	2.92	1.12	0	1.42	1.9	0.92	0.91	2.5	0	1.55	2.78
RPH3A	0	0	0	0	1.18	0	0	0	0	1.43	0	0	0	0	0	0	0.37	0	0	0.06
KIF16B	3.02	3.16	0.71	0.3	0	0.68	0	2.68	0.34	5.04	10.41	0.79	2.43	8	6.8	10.47	3.83	0.65	11.98	7.88
TRMT6	4.61	8.09	0.91	0.55	2.17	2.76	0	3.3	2.95	8	16.13	2.64	12.77	10.64	10.31	24.57	6.14	0.88	24.23	19.14
CHGB	0.12	0	0	0	1.6	0.11	0	0	0.05	0.5	0	0	0.07	0	6.9	0.28	0.92	0	0.05	0.66
PEBP1	218.5	163.06	96.89	215.07	117.31	97.35	145.38	46.64	118.76	132.77	257.98	108.49	84.77	171.79	105.28	88.86	182.46	21.07	85.27	97.68
TBX5	0	0	0.73	0	0	0	0	0	0	0.17	0.02	0	0.09	0	0	0	0	0	0	0
BRAP	5.42	12.52	4.47	2.1	1.14	3.17	0	6.78	6.41	6.23	15.25	16.77	5.42	12.05	6.76	7.83	5.6	1.06	8.11	7.33
ERP29	386.45	153.6	59.1	121.84	88.62	302.76	62.42	79.53	319.63	101.89	187.71	165.1	114.68	92.53	72.13	103.5	393.13	9.9	114.47	137.98
NOS1	0	0	0	0	0	0	0	0	0	0.27	0	0	0.01	0	0.01	0.01	0	0	0	0
FUS	146.07	115.16	124.23	15.26	294.24	102.33	255.52	115.42	130.47	142.44	192.08	17.01	256.22	224.58	202.91	257.25	138.61	16.65	154.75	274.75
IGBP1	69.68	63.51	30.67	37.66	8.97	65.91	17.61	52.22	34.63	49.28	78.25	64.65	37.92	73.96	48.52	61.88	49.51	5.68	61.3	61.36
FXYD5	262.13	154.9	95.78	215.08	662.23	284.26	364.26	479.83	831.99	495.66	106.39	778.15	229.92	156.21	78.41	186.33	64.61	12.05	320.46	133.4
ZNF302	8.95	5.86	4.27	0.21	2.16	1.68	10.81	1.69	1.35	16.35	12.49	4.37	3.52	8.46	5.85	9.45	7.29	1.01	5.98	12.23
GRAMD1A	49.57	20.16	23.11	70.27	38.33	7.78	21.06	23.73	32.75	42.79	3.71	26.18	37.37	11.37	28.74	23.56	82.31	4.49	43.39	46.72
FXYD3	1290.67	1504.79	27.9	159.42	868.69	993.31	848.59	2433.23	2177.4	1195.09	652.9	1282.8	943.93	898.14	830.97	237.02	499.31	17.84	64.87	40.27
HEPH	0	0.47	6.73	2.92	0	0.03	16.71	35.72	0.15	37.65	56.17	0	6.25	105.05	48.89	44.31	0	1.69	56.05	44.89
CDIP1	15.6	21.8	6.22	4.96	5.58	5.67	13.59	0.03	6.02	2.21	0.55	10.03	28.16	0.35	6.15	9.27	10.17	1.16	16.86	8.14
CMTM1	0.8	0.67	0	0	2.38	0	0	0.18	1.09	5.68	7.59	0	0.52	1.92	0.77	0.56	1.41	0.1	0.83	0.39
KCNH4	0	0	0	0	0	0.01	0	0	0	0.47	0	0	0.04	0.07	0.3	0.02	0	0	0	0.02
GANAB	110.85	97.07	16.23	82.58	17.91	36.08	40.65	22.52	21.52	43.19	123.96	18.49	114.96	121.24	98.57	214.32	109.64	7.66	176.1	238.54
GMIP	12.05	8.71	1.09	0.78	22.61	5.65	19.18	5.76	4.87	13.05	18.18	1.36	10.82	9.61	11.4	9.99	15.02	0.99	12.15	16.08
RBM41	3.02	5.47	2.28	1.79	0.3	0.49	0	1.58	0.56	3.65	22.52	1.13	2.06	9.38	5.7	10.61	6.43	0.84	9.23	5.99
BIRC5	4.22	27.61	2	36.05	24.29	5.86	5.29	0.9	15.53	13.45	0.44	17.44	34.25	17.68	29.97	30.82	0.29	1.35	23.85	25.46
LAG3	0.05	0	1.89	0.17	35.48	0	20.47	0.1	0.09	7.55	0.05	0	4.45	0.24	4.53	0.09	0	0.47	0.14	0.44
MLF2	163.63	143.37	93.55	141.79	48.35	92.59	44.35	143.06	87.93	129.48	122.01	85.04	118.16	145.59	100.51	139.42	96.09	12.14	147.73	141.75
OTUB2	1.69	2.4	0	2.47	0	0.49	4.03	25.67	1.51	0	0.95	0.58	0.8	1.2	0.95	1.25	1.8	0.06	1.47	0.52
DDX24	38.17	51.41	87.45	39.57	61.99	36.75	157.43	74.81	65.47	101.98	65.96	80.72	81.5	53.46	28.23	37.19	49.76	8.01	63.36	38.22
ZBTB25	2.31	0.65	1.53	6.2	9.78	0.73	20.75	1.95	0.48	5.25	4.94	3.65	2.72	6.36	2.24	2.81	2.22	0.49	1.79	3.77
NECAP1	12.25	16.21	2.64	1.61	2.01	3.16	6.17	5.81	2.22	17.91	17.6	2.41	7.56	17.7	14.89	16.16	12.78	1.16	16.56	13.82
ARHGAP4	0.48	0.44	18.54	2.65	475.26	1.43	266.75	1.15	1.13	28.8	2.42	1.94	66.01	0.86	38.55	29.85	0.77	3.5	28.16	33.77
ANKRD24	0.96	0.25	0.81	0.17	3.56	0.78	1.35	0.75	0.7	0.5	0.35	0	1.44	0.44	0.66	0.65	0.7	0.07	0.23	0.24
DHX32	32.99	23.38	4.78	2.75	1.72	12.02	8.72	17.55	9.12	17.06	44.21	14.23	8.45	37.8	12.68	25.33	37.27	0.8	36.05	25.31
RCOR1	6.36	6.38	0.6	1.66	0.5	1.9	13.36	6.99	1.33	16.95	15.95	1.85	5.43	16.67	6.32	5.47	7.65	0.84	5.64	6.13
GPATCH2L	4.03	5.62	0.73	0.7	8.97	0.64	1.24	1.04	0.8	5.34	12.56	0.43	3.39	11.39	3.44	7.79	5.12	1.02	8.79	10.72
LTBP4	28.51	28.65	152.58	53.8	411.43	44.9	867.93	12.27	16.24	147.32	58.5	13.42	187.93	85.07	78.21	80.48	13.32	9.37	71.5	54.71
BLVRB	227.49	352.43	89.25	379.12	163.65	389.57	21.22	207.27	250.06	89.04	118.55	164.43	279.61	142.51	100.62	81.66	143.67	13.03	88.76	98.85
SLC9A1	19.4	23.15	4.48	0.63	32.18	24.06	26.41	22.75	11.72	17.13	29.29	28.61	50.11	31.95	21.8	11.42	11.05	0.92	8.73	6.5
SPTLC1	31.33	30.6	0.43	5.82	1.23	5.02	12.98	18.23	2.93	10.44	70.93	11.87	10.48	53.87	25.78	50.49	38.19	3.49	52.94	58.39
PAPOLA	43.34	61.62	28.68	99.78	10.85	37.34	50.92	42.4	29.9	179.45	130.2	28.62	52.24	98.84	35.8	60.86	54.34	10.8	74.58	56.78
CCNK	9.9	12.77	4.11	6.29	3.43	5.28	3.51	7.1	4.91	14.92	27.38	4.53	13.71	25.66	13.96	21.71	13.84	2.14	28	24.75
PCBP4	13.19	19.9	22.21	16.62	14.11	9.83	71.27	29.47	12.39	33.36	37.32	7.98	26.92	41.31	17.03	22.45	17.12	2.77	31.58	24.45
RGS1	0	0	6.94	0	19.71	0	35.98	0	0	24.36	0	0	77.83	0.02	85.76	0	0	9.77	0.05	0
YPEL3	91.74	34.1	109.15	89.67	255.43	44.04	419.61	199.05	67.29	242.22	188.32	24.86	81.84	109.49	105.87	78.52	54.22	15.12	31.27	23.23
MRPS33	41.97	60.53	42.83	53.39	33.03	84.82	22.87	38.26	85.76	145.63	66.54	66.04	47.45	53.18	50.97	64.85	53.81	5.68	80.02	57.67
NDUFB2	242.44	403.28	368.26	250.15	164.59	358.03	391.67	262.22	654.02	241.07	191.91	501.48	398.44	188.93	382.52	187.56	253.56	46.99	195.88	207.83
NUDC	186.1	133.98	104.8	47.25	101.64	92.2	66.75	153.89	294.03	67.32	126.93	239.87	169.88	102.12	49.25	55.17	83.9	8.4	60.81	62.39
MAEA	38.71	48.17	13.3	6.91	12.82	12.85	36.66	34	15.37	32.75	72.47	17.19	32.13	57.44	19.81	20.08	32.77	4.23	35.29	28.7
ICAM1	4.66	14.78	1.71	4.62	5.67	0.39	15	52.39	1.43	18.58	6.71	4.93	37.34	6.32	20.09	12.12	36.38	2.8	2.35	5.01
STRN4	47.15	32.16	16.67	36.32	30.9	14.48	48.23	29.54	7.43	42.89	64.54	8.36	48.38	39.92	26.4	51.49	35.41	4.1	78.08	62.69
IRAK3	2.37	7.91	0.4	0	1.48	0.81	8.72	0.35	0.21	0.9	0	0.25	1.34	0	1.09	0.5	4.84	0.36	0.06	0.08
LYZ	16558.3	7173.13	44.59	612.9	275.2	2009.91	246.23	597.13	5265.66	88.55	48.62	1480.32	573.3	60.64	536.19	51.21	30300.8	249.2	23.36	14.95
SI	0	0	0	0	0	0	0	0.06	0	0.22	0.23	0	0.79	5.56	13.93	0.01	0	0	0	0
MUL1	17.7	15.69	5.07	4.19	2.31	7.82	4.83	10.45	5.09	1.7	0	10.49	17.51	0	9.22	11.7	21.76	1.46	14.73	11.51
TFAP4	3.52	7.31	4.69	4.12	0.07	5.67	0.39	0.87	0.76	1.18	12.5	0.79	7.79	6.85	4.22	16.38	4.74	0.68	21.43	12.27
PDCD7	9.58	6.61	2.93	1.04	2.86	3.37	3.72	3.33	1.53	5.65	11.98	2.61	6.38	11.73	7.88	14.56	10.52	1.3	13.38	19.87
SPG21	74.03	80.03	24.32	28.91	9.1	27.02	9.72	30.28	16.79	41.42	68.82	17.32	59.05	72.73	38.16	48	59	8.58	72.16	47.81
FETUB	0	0	0	0	0	0	0	0.05	0	0.95	0	0	0	0.44	0	0	0	0	0	0
DNAJB11	41.5	80.9	7.52	29.28	11.3	38.62	4.15	34.79	38.09	49.4	87.57	30.19	126.34	88.1	81.15	108.64	39.16	5.3	43.58	39.87
P3H2	3.32	0.63	1.63	1.17	1.83	1.74	4.28	0.68	0.42	1.02	0	0.44	2.61	0	3.7	0.47	3.02	1.04	0.57	0.02
THPO	0	0	0.36	0	0	0	3.77	0.08	0	0	0	0	0.33	0.12	2.03	0.1	0	0.14	0	0
CHRD	0.06	0.04	2.5	1.29	3.79	0	23.65	0.03	0.06	1.67	0.23	0	4.92	0.11	8.18	1.48	0.06	1.29	1.46	0
FLT3LG	3.54	2.22	13.7	6.01	37.2	2.29	75.5	5.96	2.63	5.85	4.25	2.33	12.03	1.61	8.5	2.31	0.98	1.48	1.42	1.55
RAB11FIP3	8.92	5.81	5.99	1.23	11.69	3.08	6.5	5.11	3.3	4.42	16.27	3.57	15.65	15.04	8.69	6.73	7.27	1.94	8.04	14.22
GNPTG	81.85	24.76	19.03	15.7	6.44	18.22	9.23	23.96	43.82	34.6	40.22	26.83	37.33	21.21	17.29	15.05	59.91	3.28	12.11	37.67
ZNF268	5.24	2.73	0.62	0.46	0.03	1.1	5.43	4.47	1.8	1.6	4.07	0.57	0.99	2.64	3.48	6.53	5.89	0.84	5.68	5.65
GOLGA3	15.39	9.75	4.84	6.1	7.01	4.33	8.31	5.2	4.89	11.19	22.36	6.12	11.68	20.82	12.27	22.22	15.63	1.29	10.5	15.11
PABPC4	134.65	89.45	69.64	18.79	29.08	72.75	124.27	18.64	55.84	194.66	50.2	51.31	54.8	54.46	33.5	53.39	59.08	7.73	63.4	46.84
CD209	0	0	0.15	0	0.3	0	8.44	0	0	0.92	0	0	1.11	0	0.81	0	0	0.4	0	0
CERS4	37.12	1.83	46.28	54	196.91	0.85	113.41	0	36.16	1.86	0	4.27	10.27	0	12.38	5.35	13.77	0.26	5.7	28.96
MCOLN1	23.92	9.57	30.05	1.19	128.95	11.59	123.9	21.22	48.33	24.28	13.17	27.02	32.79	7.42	9.92	6.72	16.78	1.87	3.5	13.83
USP48	29.28	20.63	3.39	1.8	7.08	6.21	6.05	5.39	8.87	14.05	30.12	9.04	11.92	28.81	11.32	16.15	23.57	1.78	12.87	12.94
EFNB1	13.97	19.5	1.7	9.29	8	11.27	15.47	33.15	4.64	12.4	61.04	7.03	38.62	58.63	25.39	14.42	10.89	1.18	21.89	7.42
PDPR	3.06	4.57	4.04	0.42	3	1.07	6.37	0.54	1.06	5.42	9.52	0.84	1.4	7.2	2.27	5.71	6.08	0.43	5.31	8.22
AARS	54.03	61.73	15.04	43.2	7.56	47.36	9.5	31.88	10.56	17.31	92.68	15.99	29.52	85.28	26.92	117.77	46.05	3.56	136.24	43.24
GLG1	25.49	17.89	10.83	12.29	16.23	10.46	29.26	33.61	14.39	15.88	55.49	12.93	26.02	43.5	18.88	39.77	29.1	2.57	41.47	40.74
KIF4A	0.94	7.49	0	1.29	1.61	0.54	0	0.25	0.8	5.83	0.34	0	4.46	7.9	8.16	6.72	0.11	0.2	7.87	5.86
TNRC6A	8.22	4.26	2.72	2.38	2.51	1.2	10.63	1.4	1.33	8.67	11.17	2.35	4.86	8.43	5.42	7.79	6.29	0.78	4.99	11.13
PLEKHG2	1	2.14	13.91	0.45	13.01	1.7	18.03	4.61	3.22	15.38	19.8	0.22	20.28	17.5	8.19	8.57	0.87	0.94	6.5	13.58
DLL3	0.59	0.04	0	2.71	0	0.45	0	0	0.07	0	0.83	0	0	0.4	0.14	1.48	0.45	0	0.72	0.84
NAT14	12.51	10.24	35.83	59.94	95.05	17.24	66.64	14.7	57.01	29.61	18.46	29.75	26.53	14.85	3.94	11.37	7.9	1.47	8.48	19.25
PITPNM2	2.78	0.44	4.57	0.22	3.07	0.36	8.17	2.18	1.09	5.23	5.21	1.52	2.11	3.6	2.74	2.12	2.86	0.32	3.61	3.96
EXOC1	7.15	9.1	5.27	1.61	2.39	2.97	4.83	10.29	2.78	20.03	25.78	3.55	8.06	18.45	10.78	7.58	8.6	0.79	13.18	8.86
RBM27	3.1	5.21	0.62	1.27	0	0.84	3.36	1.56	0.54	4.28	11.29	0.39	1.68	9.89	3.28	5.36	3.92	0.37	7.57	4.09
POU4F3	0	0	0	0	0	0	0	0	0	0	0	0	0	0.06	0	0	0	0	0	0
OSBPL8	5.38	5.14	0.92	1.21	0.78	0.87	5.45	2.01	1.13	7.3	15.4	0.82	3.59	10.24	3.67	9	8.29	1.46	7.27	4.67
DTX2	35.65	52.67	12.46	27.6	88.61	56.4	146.8	43.94	27.99	53.93	14.12	62.4	40.32	21.5	23.17	31.48	13.49	1.87	92.48	43.89
NLRC4	0.02	0.17	0	0.03	1.91	0	0	0.04	0.03	2.46	0.04	0	0.2	0.15	0.28	0.08	0	0.01	0.07	0.12
PUS7	3.22	3.81	0.18	0.77	0.6	1.14	2.89	0.89	1.06	5.5	14.17	0	2.59	10.92	3.69	11.94	4.01	0.28	18.43	8.78
LAMB4	0	0	0	0	0	0	0	0.01	0	0.7	0	0	0.06	0	0.04	0	0	0.06	0	0.16
NRCAM	0.72	0	0	1.57	3.09	0.06	0	0.03	0.83	0.04	0	0.17	0.98	0	1.18	2.12	1.99	0.42	4.37	8.25
LAMB1	94.32	41.24	14.81	32.09	25.9	22.77	168.9	10.01	129.07	44.49	30.35	70.58	68.12	28.67	28.91	47.89	143.66	4.8	78.52	82.62
SLC26A4	0	0.04	0	0	0.04	0.01	0	0.01	0	0.16	0.82	0	0.06	0.01	0.01	0.14	0	0	0.01	0
SLC26A3	0	0	0	0	0	0	0	0.11	0	0	0	0	0.41	0.11	29.93	0.05	0	0	0.41	0.19
DLD	27.7	63.14	7.64	6.47	2.43	10.25	1.11	15.26	7.21	14.96	30.17	9.82	16.3	29.51	33.93	46.64	51.54	3.15	45.72	30.49
WDR7	3.5	2.43	1.04	0.29	0	0.99	0	2.28	0.84	3.58	4.63	0.09	2.19	2.14	1.78	1.67	3.98	0.7	1.43	1.23
TXNL1	59.34	53.9	20.63	24.06	7.47	55.15	26.29	35.39	40.74	52.85	47.34	54.04	40.22	39.18	33.63	29.13	58.26	5.4	23.61	29.43
IL5RA	0	0	0	0.06	1.16	0	0	0	0	3.24	0	0	0.37	0	0.16	0	0	0.16	0	0
ABCC6	1.72	2.49	0.91	1.35	1.05	2.16	0	2.89	1.81	13.07	3.97	1.77	5.29	9.49	8.67	1.87	0.65	0.38	1.06	2.21
CMTM6	35.83	38.29	1.94	10.63	6.22	6.09	4.1	16.8	6.92	15.89	38.83	14.27	16.69	32.27	21.85	69.32	48	2.51	59.55	33.76
ITGA6	19.06	62.3	0.88	1.84	7.92	3.65	19.15	74.4	7.58	40.26	151.76	10.61	22.71	169.47	36.16	82.91	43.79	2.98	128.27	116.04
RAPGEF4	0.08	0	0.41	0.38	0	0.02	0	0.07	0.54	2.65	0.02	0	2.76	0	2.34	3.95	0.52	0.65	5.3	9.36
MAP3K20	4.8	5.76	21.22	0.6	1.69	1.3	9.88	1.28	1.37	7.61	6.9	1.47	5	7.37	4.04	10.67	6.16	3.12	10.28	10.9
SMPX	0	0.19	2.35	0	0	0	0	0	0.12	2.18	0	0	0.05	0.2	0	0	0	0.39	0	0
FH	31.16	82.39	15.94	19.01	8.63	29.18	10.56	28.22	31.37	12.9	33.83	55.74	41	68.64	31	34.35	30.33	4.99	41.4	31.38
SEL1L3	99.54	78.92	1.86	3.51	25.25	59.18	9.12	34.74	62.71	29.31	76.27	100.98	47.13	36.77	30.43	46.47	96.97	3.64	48.82	31.56
TF	0.09	0.91	0.51	16.3	0.3	0	0	0	0.11	1.39	0.02	0	0.21	0.13	9.43	1.8	0.08	0.01	0.23	0.21
CDV3	65.15	54.52	24.13	35.93	9.03	32.79	32.34	44.61	27.21	80.92	110.13	20.15	49.94	68.92	44.56	96.6	85.79	11.21	121.71	85.44
MYO15A	0.52	0.11	0.7	0.26	0.69	0.08	0	0.49	0.15	1	0.09	0	0.59	0.59	0.66	0.57	0	0	0.33	0.48
ALKBH5	45.19	28.3	23.98	33.66	10.42	21.8	20.66	18.51	10.74	31.38	50.14	3.03	30.84	39.41	9.48	15.04	34.5	3.81	32.3	18.36
APOH	0	0	0	0.7	0	0	0	0	0.24	0	0	0.72	0.17	0	0.54	0.13	0.67	0	0.25	0.07
NLRP1	0.19	0.03	7.84	2.52	13.49	0.24	30.62	0	0.09	34.79	37.05	0	12.86	20.92	6.43	27.42	0.69	2.69	8.44	14.94
PITPNM3	0.87	4.87	2.91	0.2	0.62	2.04	2.79	1.81	1.05	3.23	5.81	0.21	1.57	7.9	2.93	2.27	0.52	0.25	2.51	0.32
SPAG7	64.51	67.94	58.36	62.47	73.6	62.48	99.55	63.15	59.86	40.03	39.88	73.79	44.54	42.01	34.92	35.82	55.5	5.12	33.35	37.84
ORC6	1.69	7.09	0.32	2.01	14	0.41	0	1.16	1.52	12.19	1.02	2.22	7.88	15.43	6.76	13.8	0.64	0.41	12.31	11.6
ZFHX4	0	0	0.01	0	0.21	0	0.67	0	0	0.29	0.06	0	0.07	0.15	0.02	0.18	0	0.07	0	0.02
SLC17A6	0	0	0	0	0	0	0	0	0	0.23	0	0	0	0	0	0	0	0	0	0
ZC3HC1	5.7	6.03	5.64	2.29	1.87	3.57	0	4.55	3.54	4.8	5.93	3.29	7.61	4.58	5.22	8.42	8.59	0.74	10.79	11.23
ESR1	0	0	0.05	0	0	0	0.54	0	0	2.15	0.13	0	0.03	2.52	0.08	0.01	0	0.17	0.02	0.02
RGS17	0.12	0.05	0	0.23	0.49	0.02	0	0.24	0	0.4	0.09	0	0.06	0.02	0.07	0.19	0.26	0.1	0.04	0.47
ANGPT2	0.33	0.02	0.09	0.11	0.07	0.03	0	0.06	0	1.66	0.07	0	3.6	0.12	3.93	0.05	0.11	0.61	0.09	0.09
TMEM101	33.79	41	13.66	74.4	20.63	40.12	8.32	25.54	20.01	21.18	43.34	27.57	36.99	38.69	26.21	51.44	31.05	2.09	58.94	56.12
CD200	0	0	0.75	0	0	0.01	0	0	0	0.48	0	0	4.74	0.19	3.73	0.46	0.17	1.93	0.64	0.29
CCDC80	1.66	0.36	47.71	0.06	1.83	0.03	60.7	0.8	2.07	4.89	0	3.25	13.34	0.01	3.57	0.49	0.86	7.86	0.43	0.81
CMA1	0	0	2.77	0	0	0	0	0	0	0	0	0	0.87	0	0	0	0	0.31	0	0
PSME1	185.43	215.67	128.41	113.06	169.67	166.67	143.01	200.33	116.81	408.49	175.1	141.18	237.58	152.83	198.35	122.15	142.69	26.61	158.92	156.26
PPP2R3C	12.68	13.05	35.74	12.51	40.21	11.32	0	29.85	18.95	27.36	18.76	15.61	21.34	15.48	12.98	11.43	8.36	2.06	13.13	6.44
HAUS4	25.64	22.13	11.84	22.25	25.04	24.73	18.28	6.96	12.71	14.23	20.35	18.18	16.06	23.95	13.82	26.19	30.82	2.82	24.88	41.65
JPH4	0	0	0.51	0.12	0.62	0.01	0	0	0	0.21	0.08	0	0.42	0.02	0.12	0.09	0	0.12	0.04	0
MYH7	0.07	0	0	0	0	0	0	0	0	0	0	0	0	0	0.01	0	0	0	0	0.04
CEBPE	0	0	0.05	0	0	0	0	0	0	1.02	0	0	0	0	0.2	0	0	0.22	0	0
SLC7A8	72.15	4.99	3.13	2	7.85	7.74	2.92	0.49	12.26	3.86	0.38	13.03	4.28	0.34	5.32	22.61	22.02	1.46	37.16	22.56
OSGEP	23.97	17.52	12.96	2.84	21.84	15.11	23.72	7.79	7.15	24.84	19.46	8.99	20.51	19.5	18.93	9.14	12.4	2.48	10.93	27.07
SLC22A17	0.8	0	20.7	18.81	9.93	0.03	27.09	0	0.37	1.52	0	0	6.23	0	2.17	1.9	0.04	1.03	1.3	1.73
RNF31	23.33	21.01	65.15	7.25	295.43	55.51	80.84	33.69	68.29	91.02	35.28	105	61.37	21.26	31.22	15.6	15.92	2.14	19.3	38.35
SCFD1	26	27.66	16.16	22.02	0	16.43	37.51	38.83	19.17	44.11	29.71	11.35	37.7	25.91	21.77	22.33	28.45	2.79	14.96	14.58
G2E3	1.82	3.3	0.47	0.78	0.28	0.27	5.39	1.83	0.6	4	4.5	0.66	1.76	7.74	3.07	6.59	3.29	0.3	6.19	3.95
HECTD1	28.62	23.61	6.79	2.37	4.58	9.49	13.55	15.01	5.19	20.43	30.4	9.11	18.04	23.42	22.33	13.34	21.14	2.19	15.44	15.63
HNRNPC	176.83	337.01	97.85	282.05	88.19	151.9	201.9	174.88	102.29	471.64	422.58	157.15	284.83	430.23	200.52	289.71	212.23	31.8	253.09	327.63
RPGRIP1	0.21	0	0	0	0	0	0	0.07	0	0.16	0	0	0.32	0	0.05	1.27	0.04	0.05	0.21	0.03
SUPT16H	22.38	38.8	11.93	16.16	12.72	14.55	12.3	11.44	12.09	46.29	42	7.8	34.07	51.56	16.68	32.59	20.85	2.82	32.74	32.57
TOX4	15.97	23.02	9.53	4.71	3.92	6.75	14.16	9.33	6.9	14.73	55.08	5.8	12.49	27.5	17.29	28.3	20.8	2.61	21.8	27.63
GEMIN2	6.61	9.1	4.95	6.81	0	3.6	0	5.94	2.14	5.67	4.37	7.2	8.09	14.19	5.29	9.44	4.16	1.1	10.27	3.39
TGM1	0.3	0.31	0	0.32	2.21	0.18	21.76	0.07	0.25	0.43	0.83	1.26	0.97	0.37	0.98	0.51	0.15	0.11	0.72	0.47
TINF2	15.59	14.93	29.93	5.29	27.3	13.95	86.64	16.19	19.59	51.8	20.73	20.3	27.8	15.33	15.45	10.28	14.71	4.01	15.65	11.96
DAZL	0	0	0.14	0	0	0	0	0	0	0.24	0	0	0.1	0	0.09	0	0	0.26	0	0
TBL1Y	0	0.06	0	0	0	0.12	0	0	0	0	0	0	0	0	0	0	0.24	0	0	0
SEMA6A	0.71	0.23	0.14	0.62	6.41	0.22	7.37	0.05	0.48	0.56	1.17	2.19	2.06	0.69	11.46	4.77	0.75	0.12	1.21	12.94
TRPM7	9.18	6.73	0.8	0.17	1.36	1.2	1.06	0.89	1.45	5.88	22.09	2.04	2.57	12.71	7.39	12.48	13.02	0.71	10.52	13.26
TYRO3	2.09	7.26	0.92	12.17	4.25	4.28	2.81	3.9	4.92	5.7	16.03	3.57	4.55	14.03	8.67	36.48	2.32	0.51	66.74	48.62
WDR76	1.24	4.05	0.31	0.08	0	0.87	2.41	1.28	0.79	3.72	2.72	1.78	4.93	6.56	3.54	3.87	0.63	0.36	5.08	2.77
CAPN3	4.18	1.03	12	0.07	44.34	2.7	65.49	0.56	5.31	21.98	1.18	6.54	8.15	0.35	2.77	0.92	2.36	0.21	0.49	0.97
SNAP23	20.8	28.23	5.75	4.9	3.54	6.72	15.51	11.94	6.77	56.46	56.03	3.84	21.96	31.46	29.4	27.76	37.87	3.61	16.78	26.4
TBX15	0	0.03	0	0.05	0	0	0	1.41	0	0	0.24	0	0.12	0.95	0.84	2.49	0	0.05	0.07	0.03
PHGDH	142.83	39.23	9.37	135.37	17.15	311.53	5.81	26.61	43.59	1.39	220.84	46.98	10.47	25.24	23.02	183.01	119.01	3.28	199.52	71.82
COL9A3	5.37	3.08	1.98	198.55	0	5.66	0	13.39	4.75	1.01	0.09	0	7.47	0.08	5.17	64.3	3.33	0.89	62.84	12
EZR	93.48	198.42	20.09	25.49	80.86	91.6	110.26	372.48	66.05	422.63	284.33	156.22	221.03	383.14	155.53	93.23	61.92	7.1	89.07	43.3
MYL6	1055.18	1601.46	8510.57	1157.94	2314.75	1595.24	4934.88	2992.39	2127.28	2109.44	1638.59	3148.17	3113.31	1057.58	1992.12	268.9	961.89	284.87	160.42	295.84
AGO1	3.6	2.36	1.61	0.84	1.25	1.5	2.61	0.81	1.34	3.13	7.32	0.93	3.65	4.09	2.77	8.03	6.04	0.5	4.07	9.45
TEKT2	0.16	0	0.81	0.86	1.83	0.09	0	0	0	0	0	0	0.34	0.08	0.26	0.57	0.13	0	0.09	0.21
CLSPN	0.41	3.71	0	0.01	0	0	0	0	0.14	0.46	0.07	0.51	0.82	2.24	1.46	2.16	0.06	0.25	1.77	2.18
RFFL	6.19	8.03	1.63	1.39	0	2.25	36.51	6.24	2.37	11.6	8.57	2.72	5.61	8.95	15.08	17.48	7.72	0.8	16.1	10.62
UNC13D	0.89	9.02	3.38	0.31	17.89	0.17	65.15	5.29	2.23	6.72	0.53	5.97	47.45	0.52	72.02	27.2	0.13	0.67	37.92	5.18
MFSD11	21.82	12.47	2.38	2.76	9.15	5.24	5.42	5.98	8.97	11.23	19.65	19.03	11.42	13.13	9.9	9.75	16.7	1.4	8.67	18.69
DPYSL2	9.81	46.67	6.85	13.57	2.64	5.48	14.06	4.29	8.66	6.96	3.48	20.13	16.2	15.03	5.32	12.82	9.58	2.15	21.48	13.18
TGFB2	0.06	0.05	0.42	0.53	0	0	2.73	0.13	0	0	0.11	0	2.66	0	0.45	2.03	0.13	0.28	1.74	0.05
GPATCH2	3.69	2.53	1.26	0.98	0	0.65	2.43	1.46	0.66	3.98	12.15	0.71	3.43	5.99	4.55	9.66	2.77	0.43	10.15	8.46
NUP50	10.88	25.58	2.12	1.19	2.37	6.09	3.08	4.79	4.53	32.76	41.2	7.9	6.01	48.86	10.46	26.78	22.45	1.21	32.36	23.95
CDC45	1.87	13.52	0.27	0.65	28.72	0.85	0	0.19	3.91	23.53	0.76	6.04	17.89	12.67	6.69	10.92	0.16	0.81	9.97	11.86
COMT	173.88	84.01	52.52	48.71	14.84	100.21	42.14	113.99	75.05	41.76	219.8	146.16	104.13	168.87	78.33	114.76	117.11	11.93	152.98	127.09
ADA2	0	0	1.2	0.01	7.51	0.06	7.66	0	0.13	4.34	0.02	0	5.6	0	3.14	1.03	0.04	2.34	0.44	0.13
VNN3	0.44	1.66	0	0	3.91	0.2	0	0.45	0	6.1	0	2.83	1.16	0.07	0.68	0	1.45	0.12	0	0
ECHDC1	47.64	51.74	10.5	6.2	5.76	13.39	10.14	9.41	19.11	20.61	25.18	38.89	20.02	34.41	22.83	31.63	48.45	4.38	33.08	28.39
LRRFIP2	9.7	12.6	12.45	5.92	16.29	7.48	11.62	23.29	6.2	24.47	22.78	4.74	18.37	30.52	16.69	17.67	10.96	2.97	18.02	13.5
SEC22C	15.85	15.03	5.46	7.47	0.22	4.57	8.53	8.47	4.54	12.73	16.76	9.75	13.08	15.8	12.21	15.9	20.34	2.94	7.32	13.47
XYLB	3.39	0.51	0	0.03	0.94	1.43	0	0.31	1.13	1.37	2.21	0.55	1.62	1.91	1.77	3.43	4.87	0.19	3.66	7.06
HDAC6	14.67	8.65	35.99	18.55	93.48	16.44	153.49	12.62	17.11	107.99	25.61	22.53	40.46	22.58	25.03	26.54	8.88	1.7	11.98	26.03
OR1I1	0	0	0	0	0	0	0	0	0	0.57	0	0	0	0	0	0	0	0	0	0
GABRP	6.33	52.31	1.88	0.21	4.53	5.25	83.07	3.25	0.13	176.85	2.2	14.96	9	0.08	5.45	0	19	0.85	0.02	0
KRT31	0	0	0	0	0	0	0	0	0	0	0	0	0	0	0	0.05	0	0	0.13	0
CDC6	1.79	8.65	0.5	1.15	1.87	0.41	0.85	0.6	1.72	5.64	2.51	1.86	7.35	12.39	10.22	13.12	0.55	0.25	10.27	7.22
UPRT	9.53	4.35	1.25	0.61	0.53	1.69	9.33	2.03	1.3	4.23	8.06	2.37	3.36	7.25	5.18	4.8	18.16	1.11	5.73	10.98
CDC23	8.4	14.6	2.85	5.87	0	2.31	7.03	4.22	1.67	12.69	14.18	2.1	7.03	16.52	9.04	18.82	8.64	1.15	15.32	16.84
AAAS	46.58	31.35	28.57	17.15	32.1	10.39	54.02	11.06	11.77	27.95	28.12	4.83	22.78	31.39	24.85	33.73	21.45	2.01	39.31	42.19
CBX5	7.13	5.94	3.37	2.17	3.5	2.61	1.16	4.43	4.14	3.68	2.59	6.07	4.74	3.02	3.81	11.41	5.75	1.32	7.28	21.08
FMO2	0.22	0	0.75	0	0	0	6.17	0	0.39	2.14	0	0.43	0.64	0	0.18	0	0.59	0.54	0	0.02
SUCO	6.02	5.55	0.87	5.51	0.65	1.53	1.38	2.3	0.74	9.7	10.31	1.46	4.85	7.05	6.26	23.94	8.82	0.69	25.19	16.84
MSH2	4.3	9.88	2.02	3.15	0.66	1.91	30.29	3.96	1.76	12.69	15.66	1.45	6.87	30.36	8.94	22.58	5.08	1.31	18.1	15.54
MAP3K1	5.84	4	0.33	1.32	0.64	0.95	0.41	0.53	1.06	2.87	2.41	1.73	2.52	1.55	3.13	4.48	7.16	0.62	5.61	4.03
DHPS	45.61	55.83	48.13	97.88	46.06	55.99	24.71	70.99	34.66	35.97	96.09	32.4	51.29	61.02	45.77	40.95	41.08	4.46	50.96	67.69
HOOK2	98.29	26.51	8.6	5.62	169.54	37.29	41.31	37.91	74.21	23.54	60.55	221.86	61.86	58.88	41.1	43.92	57.35	2.4	33.36	88.46
NXPE1	0	0	0	0	0	0	0	0	0	0	0	0	0	0	0.03	0.04	0	0	0	0
ARCN1	52.18	54.78	21.61	15.52	8.76	23.76	37.86	36.89	21.45	78.06	81.48	30.17	55.15	55.79	58.55	93.26	57.39	6.41	46.3	37.98
EPB41L4B	9.4	16.88	0.49	0.79	0.59	3.92	1.08	8.59	2.41	3.36	17.85	2.12	5.02	22.23	13.23	31.08	6.05	0.51	44.95	24.42
TMEM38B	6.7	5.76	1.11	5.37	0.53	1.9	2.8	1.76	2.42	6.53	11.73	1.24	2.53	16.34	8.66	20.7	14.01	0.43	28.63	21.18
PSMD5	12.88	13.08	3.72	7.72	7.54	2.47	4.36	3.9	3.06	13.91	80	1.87	6.53	18.44	7.36	13.64	14.49	1.83	15.32	18.41
PTGS1	0.48	0.53	11.54	0.24	1.4	0.3	5.16	0.25	0.12	1.11	0.01	0	11.24	0.07	5.04	3.55	0.36	2.15	1.93	5.01
NUP188	11.2	8.4	1.57	0.88	4.2	2.62	6.19	3.89	2.64	4.71	17.11	5.52	9.61	17.8	9.27	14.81	11.07	0.73	14.19	35.29
CRAT	28.96	22.63	16.51	9.9	16.87	17.74	18.85	31.14	11.15	17.16	36.77	7.65	18.5	40.98	10.69	16.67	17.58	2.81	25.98	18.93
SH2D3C	0	0.13	1.4	0.12	9.71	0.06	6.44	0	0.17	3.3	0.1	0	4.54	0.11	2.76	0.19	0	1.54	0	0
NANS	132.45	263.42	33.49	48.55	98.65	217.08	57.39	180.51	147.6	55.21	92.91	343.12	126.18	123.87	73.4	50.37	85.95	9.35	53.56	39.26
TBC1D2	6.76	5.05	1.68	2.2	0.84	2.75	12.74	7.23	2.16	5.76	4.55	0.95	7.35	3.9	4.42	4.73	3.38	0.6	11.35	6.66
WHRN	1.31	0.83	6.49	4.74	4.61	0.14	8.61	1.2	1.19	22.42	11.13	0	2.7	17.94	4.12	3.27	1.18	0.28	3.32	8.39
[truncated: 24,610 more rows]
