# Supplementary material for: Tumorigenicity and prediction of clinical prognosis of patient‐derived gastric cancer organoids
Source: Clin Transl Med. 2024 Feb 16;14(2):e1588. doi: 10.1002/ctm2.1588 (PMC10870796; doi:10.1002/ctm2.1588)
Supplement: Supplementary file 9 — Table S8. Steadystate plasma concentration of indicated therapeutic drugs [file CTM2-14-e1588-s001.xlsx]

## Sheet: Sheet1
Table S8. Steady-state plasma concentration of indicated therapeutic drugs
Clinical treatment	Compound name	Drug name	Signaling pathway/target	Concentration (μM)	Reference
First-line treatment	Capecitabine or tegafur	5-FU	Antimetabolite	2.31	(Schulz et al., 2012)
	Oxaliplatin	Oxaliplatin	DNA/RNA synthesis	4.96	(Liston and Davis, 2017)
Second-line treatment	Albumin paclitaxel	Paclitaxel	Microtubules	4.27	(Liston and Davis, 2017)
		Docetaxel	Microtubules	5.47	(Liston and Davis, 2017)
	Irinotecan	Irinotecan	Toposimerase I	5.78	(Liston and Davis, 2017)
Targeting drugs	Erlotinib	Erlotinib	HER1	3.15	(Liston and Davis, 2017)
	Gefitinib	Gefitinib	HER1	0.356	(Liston and Davis, 2017)
	Lapatinib	Lapatinib	HER2	4.18	(Liston and Davis, 2017)
	Everolimus	Everolimus	HGF/c-Met	0.064	(Liston and Davis, 2017)
	Crizotinib	Crizotinib	PI3K/AKT/mTOR	0.913	(Liston and Davis, 2017)
Others	Cisplatin	Cisplatin	DNA/RNA synthesis	14.4	(Liston and Davis, 2017)
	Mitoxantrone	Mitoxantrone	Toposimerase II	0.715	(Liston and Davis, 2017)
	Vinorelbine	Vinorelbine	Microtubules	0.811	(Liston and Davis, 2017)
	Etoposide	Etoposide	Toposimerase II	33.4	(Liston and Davis, 2017)
	Carfilzomib	Carfilzomib	Proteasome	5.88	(Liston and Davis, 2017)
	MG-132	MG-132	Proteasome	1.25	\
