# Supplementary material for: Tumorigenicity and prediction of clinical prognosis of patient‐derived gastric cancer organoids
Source: Clin Transl Med. 2024 Feb 16;14(2):e1588. doi: 10.1002/ctm2.1588 (PMC10870796; doi:10.1002/ctm2.1588)
Supplement: Supplementary file 10 — Table S9. Patients clinical outcomes and drug‐induced cell viability in GTOs [file CTM2-14-e1588-s006.xlsx]

## Sheet: Sheet1
Table S9. Patient clinical outcomes and drug-induced cell viability in GTOs
Patient No.	Clinical treatment	Follow-up time (months)	PFS (months)	OS (months)	Cell viability in GTOs (%)	Causes of death
3	5-FU	7	7	7	43	Peritoneal metastasis
4	5-FU+oxaliplatin	3	3	3	100	Multi-organ metastases
5	5-FU+oxaliplatin	18	15	18	77	Peritoneal metastasis
6	5-FU+oxaliplatin	20	20	\	52
9	5-FU+oxaliplatin	24	11	24	61	Ovarian and peritoneal metastases
10	oxaliplatin	48	48	\	37
11	5-FU+oxaliplatin	42	28	\	44
12	no chemo	22	9	\	\
13	5-FU+oxaliplatin	19	19	\	70
16	5-FU+oxaliplatin	48	48	\	95
17	no chemo	53	53	\	\
In OS: \ indicates the patient remains alive until the end of the follow-up.
In cell viability in GTOs: \ indicates the patient did not receive chemotherapy.
